# Supplementary material for: Adaptation of the Marine Bacterium Shewanella baltica to Low Temperature Stress
Source: Int J Mol Sci. 2020 Jun 18;21(12):4338. doi: 10.3390/ijms21124338 (PMC7352654; doi:10.3390/ijms21124338)
Supplement: Supplementary file 1 [file ijms-21-04338-s001.zip]

Archive with 5 entries (5 files):
- Supplementary_figures.docx
- TableS1_Significant_DE_genes.xlsx
- TableS2_Sequencing_statistics.xlsx
- TableS3_KEGG_pathways_table.xlsx
- TableS4_RT-qPCR_primer_list.docx
