# Supplementary material for: Adaptation of the Marine Bacterium Shewanella baltica to Low Temperature Stress
Source: Int J Mol Sci. 2020 Jun 18;21(12):4338. doi: 10.3390/ijms21124338 (PMC7352654; doi:10.3390/ijms21124338)
Supplement: Supplementary file 1 [file ijms-21-04338-s001.zip › TableS1_Significant_DE_genes.xlsx]

## Sheet: significant DE genes
Table S1. List of significantly altered genes upon cold stress. Filtering criteria: |log2FC|>1 and q value < 0.01
Transcription Start	Translation Start	Translation Stop	Transcription Stop	Strand	Name	Synonym	Product	Raw Counts control	Normalized Counts control	RPKM control	Expression control	Raw Counts time_90 Replicate 1	Raw Counts time_90 Replicate 2	Normalized Counts time_90 Replicate 1	Normalized Counts time_90 Replicate 2	RPKM time_90	Expression time_90	Raw Counts time_180 Replicate 1	Raw Counts time_180 Replicate 2	Normalized Counts time_180 Replicate 1	Normalized Counts time_180 Replicate 2	RPKM time_180	Expression time_180	pValue control vs time_90	qValue control vs time_90	pValue control vs time_180	qValue control vs time_180	pValue time_90 vs time_180	qValue time_90 vs time_180	log2FC.90vsCtrl	log2FC.180vsCtrl	log2FC.180vs90	Group
165			40	-	-	predicted RNA	-	2174	81024	550	643	4296	4428	198199	201176	986	1584	3787	3054	195461	184733	781	1508	4.8524521835443e-05	0.000122435686306179	0.0914098808612329	0.214364946347645	4.39485789647182e-42	2.54294018363075e-41	1.30068169275166	1.22974578594072	-0.0709359068109454	upregulated_90
370	382	1770	1789	+	dnaA	Shew185_0001	chromosomal replication initiation protein	7114	265117	163	190	12417	12739	572874	578779	257	414	11488	9630	592946	582499	218	423	6.45562579750227e-08	1.96981586623314e-07	0.16673590928031	0.360171880515163	1.29538788879004e-104	1.62607163040061e-103	1.12363134916838	1.154658244789	0.0310268956206246	upregulated_90
41799	41789	41241	41237	-	-	Shew185_0037	carbonic anhydrase	1104	41144	64	74	2461	2403	113561	109180	126	202	2661	2390	137356	144593	132	256	0.00363393803042	0.00803020340316283	0.21703949913517	0.454917206211426	1.05811729484695e-65	8.31588183550148e-65	1.44875811712285	1.79054663437105	0.341788517248205	upregulated_90
97664	97680	100130	100258	+	-	Shew185_0076	MORN repeat-containing protein	3174	118299	41	48	6479	6619	298943	300736	76	122	6605	5320	340926	321824	70	135	6.17003956771653e-05	0.000154387645661744	0.323432719557868	0.649308067384276	1.16016409842265e-92	1.27251979630388e-91	1.34577483684173	1.49185309632967	0.146078259487945	upregulated_90
140126	140126	141391	141601	+	-	Shew185_0117	mechanosensitive ion channel protein MscS	1056	39385	26	31	1807	1797	83398	81660	40	65	1511	1376	77987	83279	32	63	0.000676342026489731	0.00157060103684846	0.0402013016371115	0.10310424636669	2.06634325642621e-11	6.91689272280744e-11	1.06817150264158	1.02308361311304	-0.045087889528538	upregulated_90
229549	229549	230100	230227	+	-	Shew185_0184	NusG antitermination factor	13719	511216	792	926	24961	25097	1151590	1140199	1291	2075	27157	23016	1401631	1392196	1308	2530	3.65508647683125e-06	1.00165771915103e-05	0.337757746430393	0.675964240973846	1.53265376550699e-145	2.92238918410384e-144	1.16402723786141	1.45005328632144	0.286026048460023	upregulated_90
299241	299157	298111	298073	-	-	Shew185_0259	signal transduction histidine kinase, nitrogen specific, NtrB	722	26906	21	25	1209	1286	55801	58430	33	54	730	632	37710	38247	18	36	0.0022180453184514	0.00497189821135014	0.00227127902019592	0.00731568773504301	1.86556512071716e-06	5.46016112728035e-06	1.11103131238874	0.526068811667588	-0.584962500721156	upregulated_90
349667	349592	348183	348158	-	glnA	Shew185_0307	glutamine synthetase	10628	396050	240	280	89379	92231	4123463	4190216	1834	2948	55577	47664	2868437	2883071	1054	2039	8.09037704248696e-05	0.000200660888336984	0.0880751346576529	0.207405697508043	0.00381399964081752	0.00962875104852199	3.3962377921501	2.86436304307163	-0.531874749078473	upregulated_90
394873	394873	392768	392768	-	-	Shew185_0351	bifunctional (p)ppGpp synthetase II/ guanosine-3',5'-bis pyrophosphate 3'-pyrophosphohydrolase	14487	539834	219	256	26932	28375	1242525	1289158	374	601	22850	20007	1179367	1210172	293	567	3.09182453375291e-05	7.92510213728271e-05	0.215844300730842	0.453042450070913	7.06298603678428e-54	4.79243752255678e-53	1.23122118071119	1.14720492494223	-0.0840162557689565	upregulated_90
413476	413503	414216	414216	+	rph	Shew185_0369	ribonuclease PH	2869	106911	128	149	7415	7054	342087	320486	288	463	6310	5656	325680	342150	241	467	0.00215856219240093	0.00484336769983109	0.541877279348496	1	6.76147154182513e-62	5.11810551047031e-61	1.63569986279807	1.6481102192475	0.0124103564494256	upregulated_90
416015	415911	415261	415261	-	folE	Shew185_0371	GTP cyclohydrolase I	2256	84076	110	129	4032	3835	186032	174260	172	276	3133	2750	161737	166347	130	251	5.60157262757539e-06	1.51577884455169e-05	0.0341810034649779	0.0898046248012994	1.69648184036635e-27	7.95269858570074e-27	1.09729720135491	0.960316298527518	-0.136980902827397	upregulated_90
500355	500355	499648		-	-	Shew185_0440	C factor cell-cell signaling protein	32	1226	1	1	479	555	22103	25248	20	33	151	105	7802	6394	5	10	2.12854383262824e-10	7.52063297861377e-10	0.187049925725026	1	9.29510441334066e-112	1.27673485847679e-110	5.04439411935845	3.32192809488736	-1.72246602447109	upregulated_90
541072	541163	541375	541406	+	rpmE	Shew185_0477	50S ribosomal protein L31	12519	466514	1873	2190	20001	20936	922742	951174	2737	4398	22241	21423	1147920	1295814	2951	5736	4.21918505161852e-08	1.30146738896001e-07	0.301916329754484	0.609906076960444	8.36455606407727e-195	2.3189833652494e-193	1.00591673436643	1.38911415421337	0.383197419846937	upregulated_90
585419	585419	582909	582869	-	-	Shew185_0510	Ig domain-containing protein	3331	124135	42	49	6327	6399	291926	290752	72	116	5941	5157	306626	311975	63	123	8.37681371863131e-06	2.23200596665654e-05	0.157025665711493	0.342140300554598	1.4020587966509e-81	1.34235247925115e-80	1.24327115101236	1.32780466122403	0.0845335102116677	upregulated_90
585996	585985	585449	585420	-	-	Shew185_0511	hypothetical protein	2056	76648	122	142	5038	5176	232435	235162	270	435	5107	4113	263621	248789	247	477	0.00048256509614513	0.00113637919201659	0.289551194835311	0.587289878573057	1.05887720772611e-95	1.20835002568543e-94	1.61512447123141	1.74809833650083	0.132973865269421	upregulated_90
639505	639498	636616	636608	-	-	Shew185_0554	excinuclease ABC subunit A	5609	209019	62	72	10913	10921	503482	496162	107	173	9108	8590	470115	519579	88	171	2.88233420139125e-06	7.96652492727036e-06	0.155659188123713	0.340311500305302	3.84388305596934e-79	3.50919344038898e-78	1.26470322619441	1.24792751344359	-0.0167757127508268	upregulated_90
	836120	836905	836905	+	-	Shew185_0693	hypothetical protein	1704	63516	69	80	3320	3327	153200	151151	120	193	3188	2645	164582	160005	106	206	0.000133499953443737	0.000326807307482259	0.114047784778772	0.260425436793971	5.32361195028586e-51	3.47148663828886e-50	1.27052894238072	1.36457243229586	0.094043489915138	upregulated_90
836906	836962	837435	837436	+	-	Shew185_0694	hypothetical protein	2864	106756	192	225	5025	5183	231843	235506	306	492	5031	3754	259702	227104	266	513	5.48987508912873e-07	1.58017487438043e-06	0.0890096002895321	0.20927907581082	1.7109291845759e-80	1.59416267733989e-79	1.1287333141222	1.18903382439002	0.0603005102678142	upregulated_90
	838106	838390	838390	+	-	Shew185_0696	SpoIIAA family protein	2165	80675	242	283	3698	3780	170609	171732	373	600	3396	2790	175314	168774	312	603	5.94584043104217e-06	1.60126656185218e-05	0.0563787492723706	0.139221621837073	4.27571446086952e-44	2.53236614006151e-43	1.084160447664	1.0913559490682	0.00719550140420377	upregulated_90
838391	838410	838667	838676	+	-	Shew185_0697	BolA family protein	3138	116951	387	453	5946	6236	274329	283350	672	1080	5622	4505	290170	272543	565	1090	5.88940746245997e-06	1.58796135577903e-05	0.113102992726585	0.258660133669755	7.88186933659091e-70	6.52347390696965e-69	1.2534483570046	1.26674517961805	0.0132968226134579	upregulated_90
838677	838677	839936	839982	+	-	Shew185_0698	UDP-N-acetylglucosamine 1-carboxyvinyltransferase	5888	219423	148	174	12840	12949	592377	588315	291	468	11480	10146	592533	613713	247	478	1.67823602813591e-05	4.37619654422744e-05	0.276878540244431	0.565137363759975	2.01461373402303e-106	2.5937434370513e-105	1.42742122373468	1.45792331213202	0.0305020883973439	upregulated_90
846971	847095	847751	847790	+	-	Shew185_0706	Sel1 domain-containing protein	5063	188699	245	287	9177	9601	423396	436208	407	654	10306	8568	531947	518290	413	799	3.74717198672318e-06	1.025649316051e-05	0.235915197947942	0.489936020003101	1.18449176138428e-138	2.09090557409983e-137	1.18823989882239	1.47714476625229	0.288904867429894	upregulated_90
908302	908302	909321	909342	+	-	Shew185_0774	tRNA-dihydrouridine synthase A	1643	61234	51	60	4276	4415	197298	200597	121	195	4761	4106	245754	248380	125	242	0.00267950205727318	0.00596486196887561	0.38912408684923	0.765542772517054	2.98031985203207e-121	4.48935513711097e-120	1.70043971814109	2.01197264166608	0.311532923524984	upregulated_90
1006230	1006230	1004689		-	-	Shew185_0847	poly(A) polymerase	5138	191485	106	124	9384	9498	432948	431513	174	280	9447	8247	487613	498856	165	319	2.83781387801219e-06	7.84827473362121e-06	0.187262180271642	0.399890583238803	6.47831610487609e-110	8.68709509731011e-109	1.17508670655809	1.36321630337799	0.188129596819903	upregulated_90
1021190	1021169	1019256	1019202	-	-	Shew185_0863	ABC transporter-like protein	3177	118412	52	61	6862	6944	316593	315509	102	165	7087	6386	365781	386280	101	196	0.00023250878999503	0.000558886820206139	0.657824583219172	1	1.09363897535428e-117	1.58911721209839e-116	1.43558487668293	1.68397250655232	0.248387629869393	upregulated_90
1046437	1046420	1045131	1045046	-	-	Shew185_0882	phosphate transporter	10584	394415	261	305	20015	19875	923409	902957	440	707	26102	21911	1347167	1325338	535	1035	2.74903018675586e-06	7.6120511114888e-06	0.435417062389342	0.849223006015295	7.64075392134304e-268	3.2574119783537e-266	1.21290097235915	1.76274961993644	0.549848647577289	upregulated_90
1047247	1047126	1046446	1046438	-	-	Shew185_0883	hypothetical protein	8548	318549	400	467	15306	15593	706162	708424	646	1038	19525	15905	1007720	962095	749	1446	8.38060922007656e-08	2.52985792020882e-07	0.394960735502311	0.775337777469567	0	0	1.15231198864822	1.63057309724146	0.478261108593237	upregulated_90
1079849	1079755	1078841	1078821	-	-	Shew185_0909	ErfK/YbiS/YcfS/YnhG family protein	8340	310782	290	339	14379	14869	663389	675532	455	731	15876	13964	819411	844662	469	909	2.77366374351898e-08	8.63830906751362e-08	0.323087907213749	0.648904112310636	1.37163330964576e-209	4.10490789820477e-208	1.10858613281609	1.42299502105776	0.31440888824167	upregulated_90
1086022	1086029	1086508	1086527	+	-	Shew185_0914	TetR family transcriptional regulator	1870	69718	124	145	3805	3957	175581	179815	230	370	2263	1927	116817	116600	125	243	0.000186803927682322	0.000451667709575395	0.00819148662582322	0.0243695378947302	0.598400690257761	1	1.35147237050138	0.744903413590846	-0.606568956910531	upregulated_90
1178724	1178674	1177283	1177264	-	-	Shew185_0984	aldehyde dehydrogenase	1774	66118	40	47	3208	3398	148027	154381	67	108	1576	1355	81356	81963	30	58	6.10953660398835e-05	0.000152958426113149	0.000308494823122211	0.00109857218730439	1.49139883917111e-12	5.1369141419316e-12	1.20029865048583	0.303392143449935	-0.896906507035896	upregulated_90
1179932	1179926	1178811	1178811	-	gldA	Shew185_0985	glycerol dehydrogenase	933	34772	26	31	1804	1979	83239	89917	48	77	1391	1306	71806	79027	34	67	0.00392111119453181	0.00864365926248256	0.0592422997321362	0.145497800266045	3.46247991002879e-05	9.64669957670783e-05	1.31259023030803	1.1118928800709	-0.200697350237129	upregulated_90
1191504	1191509	1192252	1192252	+	-	Shew185_0998	ABC transporter-like protein	1102	41095	47	55	16759	16990	773205	771894	646	1038	1422	1117	73427	67608	49	94	9.28007571602135e-05	0.00022903693151666	0.0156060855221872	0.0441050034238673	0	0	4.23823101483322	0.773229138152978	-3.46500187668024	upregulated_90
1192264	1192264	1193574	1193584	+	-	Shew185_0999	hypothetical protein	1554	57924	37	44	21688	21505	1000572	977044	469	754	2369	1775	122317	107423	45	87	0.00150212187134106	0.0034076750685694	0.0285672139107801	0.0760726220759077	0	0	4.09898909463137	0.983511877211431	-3.11547721741994	upregulated_90
1193585	1193585	1194784	1194821	+	-	Shew185_1000	hypothetical protein	1943	72411	51	60	22461	22741	1036231	1033158	536	862	3120	2339	161053	141523	65	126	0.00142011058634038	0.00322973313521499	0.0457017264311981	0.115248940704567	0	0	3.84465346348058	1.0703893278914	-2.77426413558918	upregulated_90
1233750	1233964	1235133	1235141	+	obgE	Shew185_1038	GTPase ObgE	10300	383830	280	328	27909	27774	1287575	1261809	677	1089	34796	30106	1795882	1821007	798	1545	0.00439333709672334	0.00964229739683963	0.645354909406126	1	4.76508480251831e-202	1.38925278855356e-200	1.73123623409882	2.23583911817365	0.50460288407483	upregulated_90
1242063	1242048	1241242	1241202	-	ksgA	Shew185_1046	dimethyladenosine transferase	4133	154009	163	190	6625	6914	305645	314129	238	383	5919	5269	305497	318715	199	386	1.98921355424498e-07	5.89846197613718e-07	0.0593404837267545	0.145659775101143	2.11362499484476e-61	1.58399193228913e-60	1.01134497359401	1.02260142893713	0.0112564553431232	upregulated_90
1247003	1246901	1244604	1244557	-	-	Shew185_1049	organic solvent tolerance protein	1449	53995	20	23	2352	2390	108529	108582	29	47	2267	1950	117034	117984	26	51	6.47334825451107e-05	0.00016179790244544	0.047745776446143	0.120202319643521	2.43105567733113e-31	1.20724622042411e-30	1.03102689562062	1.14886338591448	0.117836490293858	upregulated_90
1283304	1284108	1285082		+	-	Shew185_1086	RluA family pseudouridine synthase	7241	269827	236	276	14646	14751	675706	670197	429	690	16653	14505	859520	877359	460	890	2.132671785206e-06	5.9381046194368e-06	0.423231453814321	0.827241755963198	3.80488666942377e-233	1.35388054008866e-231	1.32192809488736	1.68913706907559	0.367208974188229	upregulated_90
	1285083	1285817	1285817	+	-	Shew185_1087	hypothetical protein	1171	43655	50	59	2247	2304	103697	104710	88	141	2455	2271	126713	137423	92	179	0.00102987534463296	0.00236124134063742	0.156786012474034	0.341782918654201	5.52174005186011e-62	4.18670189502615e-61	1.25690830303695	1.60117272790242	0.344264424865463	upregulated_90
1320922	1320903	1319266	1319260	-	pgi	Shew185_1110	glucose-6-phosphate isomerase	8436	314383	164	191	24239	24608	1118287	1117984	424	682	16601	14020	856835	848054	269	520	0.00437924107499941	0.00961603032940831	0.330609316023787	0.662832075914594	2.34959218470672e-27	1.09801521020576e-26	1.83619910098842	1.44493898499271	-0.391260115995718	upregulated_90
1331048	1331126	1332685	1332740	+	-	Shew185_1119	integral membrane protein MviN	2103	78379	42	50	4456	4575	205617	207883	82	132	3993	3124	206097	189009	65	126	0.000121942460761092	0.000299162855689127	0.122871600552941	0.277074232983404	3.22421548456098e-46	1.96364282678317e-45	1.40053792958373	1.33342373372519	-0.0671141958585369	upregulated_90
1336551	1336551	1337066		+	lspA	Shew185_1122	lipoprotein signal peptidase	3328	124029	205	240	6570	6554	303104	297759	362	582	6700	5329	345818	322385	335	647	2.5569791587747e-05	6.59531325257013e-05	0.268860638137367	0.551261898249892	1.31071966117414e-94	1.47341844498655e-93	1.27798474729977	1.43073130638399	0.152746559084224	upregulated_90
	1337063	1337485	1337486	+	-	Shew185_1123	FKBP-type peptidylprolyl isomerase	2280	84984	171	200	4334	4539	199953	206213	298	480	4094	3532	211297	213690	259	502	2.30366472758717e-05	5.97603955451574e-05	0.125414385183231	0.281963983404487	6.67698010542061e-68	5.39772327305827e-67	1.26303440583379	1.32768736417605	0.0646529583422535	upregulated_90
1337487	1337487	1338443	1338450	+	ispH	Shew185_1124	4-hydroxy-3-methylbut-2-enyl diphosphate reductase	2261	84285	75	88	3979	3975	183572	180622	118	190	3825	3326	197460	201191	107	208	6.12769221311121e-06	1.64533815276587e-05	0.0996434121538823	0.231391870258682	5.66642165750532e-70	4.69845127894799e-69	1.11042398969365	1.24100809950379	0.130584109810144	upregulated_90
1428992	1428909	1427185	1427176	-	-	Shew185_1189	DNA primase	7997	298008	147	172	18949	19279	874201	875913	315	507	22553	19107	1164026	1155737	347	672	0.000275749024427013	0.000658968715698398	0.503729773396614	0.969486731677725	9.91294051347498e-207	2.94714330134167e-205	1.55957718230124	1.96605266807666	0.40647548577542	upregulated_90
1441356	1441267	1440020	1440014	-	-	Shew185_1202	citrate transporter	6383	237875	163	190	17329	17298	799462	785908	395	635	20047	17106	1034698	1034706	428	829	0.00106422726235216	0.00243382742842582	0.552046881287881	1	1.76847516707803e-211	5.54981894446222e-210	1.74075717332858	2.1253726831648	0.384615509836222	upregulated_90
	1447328	1447678	1447685	+	-	Shew185_1208	iron-sulfur cluster insertion protein ErpA	4435	165297	402	470	7810	7996	360323	363289	641	1030	7193	6185	371243	374153	548	1061	3.02569696004042e-06	8.34745089280993e-06	0.114971460602474	0.261871268216899	5.09161965703457e-69	4.14577103245752e-68	1.13191167550558	1.17469199434977	0.0427803188441841	upregulated_90
1448262	1448262	1447807	1447782	-	-	Shew185_1209	hypothetical protein	1024	38181	71	83	2111	2038	97433	92609	129	208	2149	1905	110923	115264	128	248	0.00243231134985722	0.00543870113310479	0.149240629850847	0.327546579065556	5.85260236369101e-43	3.40823583524738e-42	1.32540028679417	1.57915687903995	0.253756592245783	upregulated_90
1483264	1483264	1485054	1485073	+	-	Shew185_1243	GTP-binding protein LepA	11542	430093	205	240	25316	25753	1167966	1170014	406	652	28114	23116	1451020	1398258	411	795	0.000215481043239529	0.000518784674693358	0.442677623011606	0.861272417690486	7.42605112829937e-142	1.34233300195139e-140	1.44183755862256	1.7279204545632	0.28608289594064	upregulated_90
1485074	1485237	1486154	1486155	+	-	Shew185_1244	signal peptidase I	3394	126488	117	137	8465	8513	390555	386783	263	423	6851	5787	353630	350070	198	383	0.00309627292511137	0.00688585499437907	0.34733835883674	0.692989864716656	4.41618114196469e-40	2.47295199263177e-39	1.62648177015942	1.48316849896443	-0.143313271194993	upregulated_90
1486156	1486156	1486836		+	rnc	Shew185_1245	ribonuclease III	2008	74846	94	109	5890	5943	271761	270038	247	397	4938	4019	254903	243096	189	365	0.003079080213607	0.00685099137631218	0.271063991100237	0.553769518888775	1.14512377703371e-49	7.34016219633381e-49	1.86481087236603	1.74356832899045	-0.121242543375578	upregulated_90
1622184	1622083	1621841	1621796	-	-	Shew185_1349	hypothetical protein	1921	71593	252	294	50858	54980	2346316	2497847	6203	9967	32162	29125	1659935	1761715	3631	7040	1.37640044863604e-45	1.22681531112155e-44	1.34252230759316e-34	1.26656749645376e-33	0.0414840585136546	0.0978937130147286	5.08327126827872	4.5816873686883	-0.501583899590428	upregulated_90
1622284	1622295	1623206		+	-	Shew185_1350	DNA-binding transcriptional activator GcvA	1445	53858	50	59	2539	2566	117177	116585	79	128	2209	1798	114027	108761	63	122	0.000174773132734547	0.000423712331988957	0.0363232494634027	0.0946079333285976	5.54069136189662e-16	2.0970171075721e-15	1.11735695063816	1.04809428820104	-0.0692626624371137	upregulated_90
1624448	1624461	1625546	1625589	+	-	Shew185_1353	putative RNA 2'-O-ribose methyltransferase	3546	132147	104	121	7459	7698	344133	349766	198	319	7599	6881	392239	416210	191	372	0.000223997815616727	0.000538715342614152	0.590225626016145	1	8.87274039615828e-108	1.15550184006453e-106	1.39854937649027	1.62029557383344	0.221746197343162	upregulated_90
1665664	1665677	1666240	1666244	+	-	Shew185_1382	PhnA protein	2618	97565	147	172	5762	5876	265843	266979	293	472	5260	4677	271508	282941	253	491	5.58888102876048e-05	0.000140234055352408	0.235147437440942	0.488790832472685	1.60654680804791e-83	1.59210197929134e-82	1.45637829465974	1.5133144596126	0.0569361649528518	upregulated_90
	1708616	1702620	1702620	-	-	Shew185_1417	beta-hydroxyacyl-(acyl-carrier-protein) dehydratase FabA/FabZ	3492	130147	18	21	6126	6148	282625	279356	29	46	6249	5617	322525	339809	28	55	4.64887490764019e-07	1.3440988936421e-06	0.195322114023955	0.41478413217775	2.13570293071905e-127	3.44687197997121e-126	1.13124453327825	1.3890422907459	0.257797757467647	upregulated_90
	1710886	1708613		-	-	Shew185_1418	PfaB family protein	1104	41152	15	18	2491	2533	114955	115113	31	50	2343	1965	120950	118895	27	52	0.00450718941767951	0.00988248698771736	0.14119491302846	0.312468076383748	3.30199053376822e-27	1.53673483234795e-26	1.47393118833241	1.53051471669878	0.0565835283663675	upregulated_90
	1718994	1710883		-	-	Shew185_1419	erythronolide synthase	13445	501037	52	61	28910	29582	1333739	1343987	102	165	23881	20511	1232573	1240680	78	152	0.000537071342915294	0.00125622432641522	0.269554616950632	0.551906269935646	8.60371375791358e-44	5.06912418148781e-43	1.43558487668293	1.3171901758807	-0.11839470080223	upregulated_90
1719979	1719860	1718991		-	-	Shew185_1420	transcriptional regulator	1818	67763	66	77	3272	3442	150968	156399	109	176	3268	2770	168709	167604	99	193	4.48071312776378e-05	0.00011324576411837	0.104538661857792	0.24127181457373	4.13536567363748e-58	2.98049720560889e-57	1.1926450779424	1.32567049657318	0.133025418630783	upregulated_90
1726597	1726597	1725707	1725644	-	queF	Shew185_1425	7-cyano-7-deazaguanine reductase	2668	99438	95	111	4348	4559	200591	207121	142	228	4964	4220	256229	255312	148	287	5.12817616848301e-07	1.47794822100604e-06	0.146757281680388	0.323037582032964	4.0632819028515e-128	6.60502551042659e-127	1.03847414781464	1.37049106032558	0.332016912510946	upregulated_90
1726618	1726624	1727274	1727274	+	-	Shew185_1426	SecY interacting protein Syd	642	23930	31	36	1012	1089	46698	49480	45	73	1042	909	53824	55017	43	83	0.00236874793629935	0.00530181868456501	0.0758299024652114	0.181405679851927	1.74975092263385e-16	6.67831454339727e-16	1.0198995574377	1.20511442990461	0.185214872466908	upregulated_90
1768983	1768808	1768599	1768539	-	-	Shew185_1464	cold-shock DNA-binding domain-containing protein	8397	312917	1274	1490	171760	171094	7924011	7773061	23254	37373	190778	161836	9846341	9788955	24178	46750	2.83197853968671e-20	1.44770486661134e-19	2.6436584675557e-25	2.14868572210148e-24	4.53225661722346e-07	1.3563753412737e-06	4.64861214037259	4.9715821292002	0.322969988827608	upregulated_90
1857273	1857306	1858124	1858131	+	-	Shew185_1535	phosphate transporter ATP-binding protein	1953	72804	76	88	5075	5266	234154	239250	179	289	12812	10076	661244	609494	402	775	0.00104737812078144	0.00239893650674674	0.00347464804092709	0.0109116987470115	0	0	1.71549406386338	3.1386208815243	1.42312681766092	upregulated_90
1945796	1945828	1946511	1946534	+	-	Shew185_1606	phage shock protein A	3789	141197	176	206	8496	8698	391991	395193	358	575	4892	3913	252502	236724	185	357	0.00059043817091244	0.00137677507448572	0.0224697683470379	0.0615399291880389	0.50473389601922	1	1.48091761864852	0.793279736845881	-0.687637881802638	upregulated_90
1946535	1946535	1946768		+	pspB	Shew185_1607	phage shock protein B	2736	101976	372	435	6821	6989	314684	317527	840	1350	3533	3029	182391	183271	403	781	0.00178267904329877	0.004025950323172	0.0224931496744326	0.0615666525613332	0.0255341859523448	0.0609556187631517	1.6338721012021	0.844307147405889	-0.789564953796214	upregulated_90
	1946755	1947141	1947254	+	-	Shew185_1608	phage shock protein C	1646	61368	135	158	3661	3710	168913	168554	271	436	1931	1514	99711	91632	128	247	0.00068454629093146	0.00158720609990727	0.00400753657089304	0.0124467750954403	1.1246611868846e-08	3.50748371534267e-08	1.46440357659982	0.644586483407575	-0.819817093192249	upregulated_90
1958287	1958218	1956146	1956146	-	dinG	Shew185_1618	ATP-dependent DNA helicase DinG	1672	62333	25	30	3392	3587	156493	162966	47	77	3312	2916	170962	176411	43	83	0.00029866234107153	0.000712219060317807	0.153647522888675	0.336238816432893	2.23782237535046e-59	1.62845721645873e-58	1.35989594508638	1.46814883573841	0.108252890652023	upregulated_90
1981096	1981096	1981326	1981342	+	-	Shew185_1635	RNA-binding S4 domain-containing protein	2253	83976	310	363	4501	4547	207667	206598	557	896	4552	3515	234936	212643	502	968	3.56001536236525e-05	9.06860734077145e-05	0.151590820103454	0.332220618839723	3.62388328224123e-79	3.31504626567776e-78	1.30352918406185	1.41503749927884	0.11150831521699	upregulated_90
1981343	1981349	1981744	1981760	+	-	Shew185_1636	hypothetical protein	3879	144579	312	365	7000	7198	322941	327042	510	820	6796	5556	350791	336075	449	867	5.50743232095249e-06	1.4911975229709e-05	0.139751296966932	0.310184730350474	1.08018793772367e-75	9.57131233445742e-75	1.16772744573807	1.24813552945446	0.080408083716389	upregulated_90
1991889	1991824	1991387	1991377	-	-	Shew185_1644	hypothetical protein	2353	87706	171	200	6284	6356	289949	288783	411	660	6554	5052	338303	305589	381	735	0.00169923073589572	0.00384325510285924	0.72990113917739	1	4.48252494732936e-99	5.33066585183721e-98	1.72246602447109	1.877744249949	0.155278225477911	upregulated_90
2000623	2000896	2001510	2001510	+	ribA	Shew185_1653	GTP cyclohydrolase II	2767	103122	143	167	5548	5682	255977	258147	260	417	6627	6013	342065	363715	295	573	7.9547675394527e-06	2.12330741351369e-05	0.796735387442606	1	8.70531238107326e-221	2.83016594604821e-219	1.32019928097061	1.77868703628285	0.458487755312241	upregulated_90
2060404	2060404	2061432	2061432	+	-	Shew185_1713	putative glycerol-3-phosphate acyltransferase PlsX	8394	312811	260	303	16041	16565	740073	752600	451	725	16818	13399	868023	810483	422	815	1.27312566402811e-06	3.59129517836644e-06	0.324786814476685	0.651736951429903	1.50292039973516e-148	2.95291186365357e-147	1.25866320142935	1.42748226564549	0.168819064216143	upregulated_90
2064545	2064788	2066026	2066040	+	-	Shew185_1718	beta-ketoacyl synthase	3121	116331	80	93	5810	5991	268062	272190	135	218	6090	5128	314361	310222	130	252	1.98222330418214e-06	5.5294241429624e-06	0.233047297425852	0.484871425905813	2.22624386535192e-124	3.44042065663967e-123	1.2290255136689	1.43812111239189	0.20909559872299	upregulated_90
	2081382	2080738	2080698	-	purN	Shew185_1729	phosphoribosylglycinamide formyltransferase	4633	172646	228	267	7546	7555	348138	343253	333	535	8227	6999	424641	423380	339	657	2.47010841171809e-07	7.28142199122899e-07	0.157721709699823	0.343216920752729	5.98290318017286e-127	9.54628606323973e-126	1.00269914960096	1.29905362863478	0.29635447903382	upregulated_90
2088332	2088325	2087654	2087654	-	-	Shew185_1735	ribonuclease T	1194	44516	56	66	2144	2240	98925	101784	92	149	2157	2048	111359	123934	90	175	0.000546959536566498	0.00127803006501758	0.103794316443696	0.240044276360829	6.42657093031089e-43	3.73766718585263e-42	1.17477440110371	1.40681699247388	0.232042591370167	upregulated_90
2089823			2089680	-	-	predicted RNA	-	259	9664	57	67	10032	11076	462835	503197	2087	3354	10317	10310	532508	623634	2062	4014	0.00107095362440522	0.00244797138527426	3.62149717561202e-32	3.29286634539049e-31	9.26976169165899e-151	1.86178013709364e-149	5.64557778310657	5.90473571090485	0.259157927798271	upregulated_90
2118688	2118674	2117832	2117818	-	-	Shew185_1759	hypothetical protein	2016	75157	76	89	4884	4970	225350	225814	166	267	5038	4488	260051	271513	162	315	0.000485625490992256	0.00114239541582197	0.362440389357851	0.718363210310582	7.91374472878326e-118	1.15361975578618e-116	1.58496250072116	1.82347458742088	0.238512086699725	upregulated_90
2131672	2131694	2132410	2132441	+	-	Shew185_1771	fatty acid metabolism regulator	1914	71330	85	99	3201	3333	147717	151428	129	208	3364	2831	173652	171237	124	240	1.11464182868727e-05	2.94049411782707e-05	0.0962727141470643	0.224487304040549	1.51871813136901e-69	1.24783404284665e-68	1.07108309806148	1.27753397552891	0.206450877467426	upregulated_90
2140327	2140340	2141431	2141498	+	-	Shew185_1778	hypothetical protein	2254	84022	65	76	5112	5174	235850	235077	134	215	5273	4368	272179	264233	127	245	0.00012664296756019	0.000310526082693706	0.292353792556139	0.591944296700393	2.81522860149641e-110	3.78631489588163e-109	1.50026533614587	1.68871042555899	0.18844508941311	upregulated_90
2145507	2145488	2145138	2145138	-	-	Shew185_1782	arsenate reductase	872	32528	79	92	1414	1589	65256	72196	121	195	1340	1199	69209	72524	104	201	0.00144476765483331	0.00328250630074998	0.0636805820038353	0.154652968781981	3.4739640047314e-14	1.24593994741121e-13	1.0837683576926	1.12748973512192	0.0437213774293178	upregulated_90
2179650	2179650	2178754	2178701	-	-	Shew185_1816	hypothetical protein	2791	104006	99	115	6801	7000	313775	318053	219	352	6504	5691	335715	344283	195	379	0.00143264353366109	0.00325659765020847	0.658615342015529	1	2.27063692062911e-81	2.16476967179809e-80	1.61394156769292	1.72056398722672	0.106622419533794	upregulated_90
	2180420	2179662	2179651	-	-	Shew185_1817	hypothetical protein	3338	124389	140	163	5999	6022	276765	273612	225	362	6119	5016	315821	303404	211	407	6.99661112208883e-07	2.00111934561515e-06	0.15588532403187	0.340476452054142	1.63096166836925e-110	2.20668137106607e-109	1.15111773285213	1.32015683003517	0.169039097183042	upregulated_90
2248228	2248219	2247278	2247222	-	rbgA	Shew185_1882	ribosomal biogenesis GTPase	1528	56957	51	60	2620	2572	120904	116890	78	126	2420	2153	124936	130234	69	135	8.12876609385315e-05	0.000201502435425795	0.0548849112616381	0.13590406246101	7.12547321995379e-33	3.63431303396966e-32	1.0703893278914	1.16992500144231	0.0995356735509144	upregulated_90
2257568	2257638	2258747	2258833	+	-	Shew185_1892	ribonuclease D	1505	56081	43	50	3229	3228	148991	146672	82	133	3039	2622	156895	158630	73	142	0.000690225898676486	0.00159955427493284	0.150499546601262	0.330149248102476	1.64372508931585e-48	1.03166578869699e-47	1.41142624572647	1.50589092972996	0.0944646840034925	upregulated_90
2268548	2268652	2269593	2269593	+	-	Shew185_1903	lipid A biosynthesis (KDO)2-(lauroyl)-lipid IVA acyltransferase	1294	48248	43	51	2301	2340	106191	106354	70	112	2551	2039	131664	123379	70	135	0.00032413851276581	0.000771343833169402	0.105531596299429	0.243066913189153	5.32107430065803e-50	3.43023320466101e-49	1.13492958008611	1.40439025507934	0.269460674993227	upregulated_90
2291672	2291672	2293855	2293917	+	-	Shew185_1923	glucosyltransferase MdoH	5276	196632	77	90	9287	9381	428470	426212	121	195	10515	8674	542741	524668	126	244	1.22390135229182e-06	3.45891820575781e-06	0.235496913891532	0.489292208678544	3.53658405413224e-148	6.9185382426942e-147	1.11547721741994	1.43888424123321	0.323407023813276	upregulated_90
2296967	2297043	2297330	2297357	+	-	Shew185_1927	50S ribosomal protein L25	13099	488115	1449	1694	25818	26874	1191125	1220933	2605	4187	27361	23837	1412184	1441823	2559	4954	5.50582868335446e-05	0.000138303723291155	0.380734794250707	0.751327744637093	2.22306446501169e-124	3.44042065663967e-123	1.3054830434081	1.54815999391416	0.242676950506061	upregulated_90
2389070	2389070	2388570	2388570	-	-	Shew185_2003	cyclophilin type peptidyl-prolyl cis-trans isomerase	1007	37560	64	74	2038	2207	94039	100273	120	193	2046	1833	105609	110892	111	216	0.00332266311799826	0.00737119029466575	0.137995770387746	0.306740229405916	3.12824629840408e-32	1.57422550361782e-31	1.38300367163913	1.54543413653452	0.162430464895388	upregulated_90
2390631	2390571	2389168	2389071	-	-	Shew185_2004	DEAD/DEAH box helicase	1723	64210	39	45	3267	3420	150765	155416	67	109	3081	2817	159016	170397	60	117	0.000114119369298004	0.000280274690140043	0.11589687317787	0.263317229708796	1.22071717616958e-53	8.24577117953713e-53	1.27633122844725	1.37851162325373	0.102180394806478	upregulated_90
2440915	2440922	2442136	2442138	+	-	Shew185_2041	Fmu (Sun) domain-containing protein	1829	68179	47	56	3185	3144	146955	142859	74	119	3352	2947	173047	178297	74	144	2.03104973074275e-05	5.2809630225699e-05	0.12134140080716	0.274033878184686	6.27862079794671e-81	5.92340028933637e-80	1.08746284125034	1.36257007938471	0.275107238134369	upregulated_90
2568880	2568875	2567865	2567865	-	-	Shew185_2153	glyceraldehyde-3-phosphate dehydrogenase	6964	259519	219	256	17428	17830	804058	810052	496	798	8218	7225	424159	437071	219	425	0.000471633565299039	0.00111121589238079	0.0346761666766341	0.0909997660927465	0.220579429508359	0.49006806388804	1.64024493622235	0.731319031025064	-0.908925905197282	upregulated_90
2630967	2630957	2629686	2629606	-	-	Shew185_2203	inner membrane transport protein YdhC	227	8490	5	6	19090	18963	880724	861551	426	684	4617	3848	238339	232771	95	185	6.6070815996955e-22	3.58432193865834e-21	8.86501103627263e-05	0.000333286063834576	0	0	6.83289001416474	4.94641895979516	-1.88647105436959	upregulated_90
2642146	2642081	2641575	2641476	-	-	Shew185_2216	leucine-responsive transcriptional regulator	12827	477999	806	942	26618	28053	1228039	1274487	1535	2467	28316	22991	1461460	1390676	1457	2812	0.000200117356904762	0.000483340639151586	0.390535166069642	0.767650463448765	2.37195233715076e-106	3.04512858283645e-105	1.38895875068734	1.57779762945975	0.188838878772412	upregulated_90
2725459	2725328	2724237	2724109	-	-	Shew185_2286	phosphoserine aminotransferase	1508	56197	44	51	2801	2844	129255	129227	73	118	2116	1769	109235	107024	51	99	0.000240341764533131	0.000576488553038863	0.0233349586424519	0.0636395160562705	9.40310586408048e-07	2.78093163611124e-06	1.21021770739035	0.956931278108114	-0.253286429282232	upregulated_90
2838721	2838713	2838375	2838375	-	-	Shew185_2381	ferredoxin, 2Fe-2S type, ISC system	1837	68475	172	201	5187	5068	239316	230262	430	692	6380	5599	329324	338693	508	985	0.00207463938783866	0.00465968955946467	0.852710214266841	1	1.85981381609351e-230	6.4649989499435e-229	1.7835765364578	2.29292822316481	0.509351686707014	upregulated_90
2840584	2840584	2838722	2838722	-	hscA	Shew185_2382	chaperone protein HscA	6536	243579	111	130	17777	18205	820140	827094	275	442	20732	18792	1070042	1136694	305	592	0.00145012279743481	0.00329301754854669	0.57054070753637	1	5.65234371095242e-220	1.82449580212814e-218	1.76553474636298	2.1870855526005	0.421550806237518	upregulated_90
2841516	2841516	2841193	2841177	-	-	Shew185_2384	iron-sulfur cluster assembly protein IscA	5963	222236	586	685	17327	17545	799367	797092	1532	2463	21559	16946	1112733	1025024	1711	3299	0.0024978650072377	0.00557700196032962	0.590290460988875	1	1.41127310594001e-225	4.83147209525977e-224	1.84624073465107	2.26785288471704	0.42161215006597	upregulated_90
2841914	2841914	2841531	2841517	-	-	Shew185_2385	scaffold protein	6352	236708	527	616	17970	18141	829036	824184	1339	2152	20382	17039	1051972	1030640	1403	2711	0.00214816490968092	0.00482243280022258	0.557617734453983	1	6.44133108769966e-185	1.6728951255928e-183	1.80467582186172	2.13782285714281	0.333147035281088	upregulated_90
2843711	2843708	2843247	2843167	-	-	Shew185_2387	BadM/Rrf2 family transcriptional regulator	6937	258514	478	559	17589	18146	811472	824423	1101	1770	20197	17200	1042413	1040373	1165	2254	0.000619036451342328	0.00144197202248246	0.521793167567361	1	5.54638328067206e-192	1.50084467337467e-190	1.66282917212717	2.01156732732903	0.348738155201861	upregulated_90
2844867	2844867	2844046	2843969	-	-	Shew185_2388	serine O-acetyltransferase	1750	65231	67	79	4114	4208	189835	191185	144	231	5434	4426	280459	267752	172	333	0.00094979157607419	0.00218316792079312	0.563756089278287	1	7.40224627634813e-183	1.83795334740754e-181	1.54796829323895	2.07559761889416	0.527629325655204	upregulated_90
2845668	2845650	2844922	2844868	-	-	Shew185_2389	RNA methyltransferase	2592	96593	113	132	6575	6734	303360	305936	260	417	8061	6872	416062	415704	294	570	0.00172000577128517	0.00388829718881326	0.621758953005351	1	3.8455334461354e-184	9.76290204667745e-183	1.65950945408621	2.11042398969365	0.45091453560744	upregulated_90
	2919807	2922446	2922446	+	-	Shew185_2446	hypothetical protein	1990	74189	24	28	4379	4473	202030	203219	47	76	3056	2391	157751	144683	29	57	0.00026096693047005	0.000625296690771027	0.0401335961904814	0.102989052347976	3.25732252497728e-07	9.76764465187282e-07	1.44057259138598	1.02553509210714	-0.415037499278844	upregulated_90
2923981	2923981	2925498	2925536	+	yebU	Shew185_2448	rRNA (cytosine-C(5)-)-methyltransferase RsmF	1506	56125	31	36	3571	3572	164771	162314	67	107	3443	2977	177715	180120	60	117	0.00153984505017842	0.00348974913829302	0.217433820569661	0.455532422417385	1.78845215839691e-62	1.36290308664345e-61	1.57154198495883	1.70043971814109	0.128897733182258	upregulated_90
	2928087	2927131	2927131	-	-	Shew185_2451	DNA polymerase III subunit delta'	1117	41642	37	43	2049	2084	94550	94704	61	98	1493	1218	77106	73715	40	78	0.000831515857729371	0.00191519885885781	0.0213335248108973	0.0586769316010011	0.0172645180125662	0.0417210464699394	1.18844508941311	0.85913746416015	-0.32930762525296	upregulated_90
2931160	2931160	2930579	2930579	-	dcd	Shew185_2455	deoxycytidine triphosphate deaminase	2077	77412	113	133	4168	4259	192287	193518	206	331	4072	3507	210176	212170	187	362	7.72404018404397e-05	0.00019199635638996	0.163410667514012	0.353665137210643	1.14808339256864e-75	1.01530114501324e-74	1.31540497130603	1.44456345158202	0.129158480275988	upregulated_90
2931841	2931830	2931192	2931161	-	-	Shew185_2456	uridine kinase	3699	137847	184	215	8183	8589	377546	390239	373	600	8273	6775	427025	409810	339	654	0.000635759426365589	0.00147940105445216	0.562932414312705	1	9.15842468684139e-86	9.32137863960276e-85	1.48062584090642	1.60495397590862	0.124328135002202	upregulated_90
2932968	2932957	2931842	2931842	-	-	Shew185_2457	ATP-binding Mrp/Nbp35 family protein	3372	125688	96	112	6486	6811	299237	309436	169	272	6312	5172	325813	312875	148	286	2.89900357148074e-05	7.44352110200084e-05	0.181743600847475	0.389057002477375	2.46684188083528e-74	2.14791107119357e-73	1.28010791919274	1.35251641472079	0.0724084955280501	upregulated_90
2933099	2933118	2935187	2935210	+	metG	Shew185_2458	methionyl-tRNA synthetase	8065	300531	124	145	14279	14385	658753	653536	197	316	14637	12738	755484	770479	190	368	4.66647868436302e-08	1.43454538602969e-07	0.277000684487457	0.565137363759975	1.01747418326134e-170	2.38236571718031e-169	1.12387165816217	1.34365286604208	0.21978120787991	upregulated_90
2947055	2947243	2948421	2948424	+	mnmA	Shew185_2471	tRNA-specific 2-thiouridylase MnmA	4346	161959	117	137	9961	10285	459546	467298	244	393	10172	8637	525006	522422	229	444	0.000286103328659535	0.000683351449372325	0.674498281038292	1	1.5143992034338e-116	2.15885488969001e-115	1.52035341929808	1.69638378338958	0.1760303640915	upregulated_90
2948425	2948425	2949042	2949071	+	-	Shew185_2472	hypothetical protein	1299	48437	67	78	3104	3262	143245	148231	146	235	2951	2776	152304	167929	133	259	0.00344241236629326	0.0076256183741565	0.220960341827815	0.461636516282892	4.30745247686518e-54	2.95826409467382e-53	1.59111472770275	1.73140606882431	0.140291341121554	upregulated_90
2949072	2949072	2950442	2950477	+	-	Shew185_2473	adenylosuccinate lyase	7927	295407	184	215	16059	16221	740873	736964	335	538	17056	14778	880291	893909	334	647	3.70323098589081e-06	1.01423641365094e-05	0.386770057436763	0.761906665020371	6.07178034981924e-182	1.49121605439311e-180	1.32326951296716	1.58942905240305	0.266159539435883	upregulated_90
3010533	3010585	3010782	3010872	+	-	Shew185_2518	hypothetical protein	1272	47411	204	239	3022	3102	139419	140937	440	707	3782	3334	195216	201665	517	1002	0.00352797174672709	0.00780367318818389	0.440593516186594	0.858207801572077	1.26493187733422e-134	2.14895757656892e-133	1.56469959682865	2.06779998521446	0.50310038838581	upregulated_90
3020743	3020743	3021000	3021066	+	-	Shew185_2528	hypothetical protein	1339	49904	165	193	2980	3120	137524	141774	336	541	3165	2638	163393	159575	323	625	0.00199022134262263	0.0044856908964148	0.21477376345127	0.451424482342461	7.87723432232625e-63	6.03342744111735e-62	1.48702774655874	1.69525534228137	0.208227595722634	upregulated_90
3021067	3021067	3022854	3022860	+	-	Shew185_2529	sulfatase	3651	136056	65	76	6847	6896	315895	313330	109	175	6550	5489	338069	332066	96	187	1.09900102340092e-05	2.90262163924533e-05	0.165542012577772	0.35810644080371	7.04332311895365e-78	6.34039385947242e-77	1.20328359838874	1.29896694644405	0.0956833480553078	upregulated_90
3092281	3092272	3091655	3091036	-	-	Shew185_2593	lysine exporter protein LysE/YggA	235	8787	12	14	24020	23597	1108146	1072079	1097	1763	5234	4924	270169	297878	236	459	2.59497656473567e-35	1.93829737124636e-34	5.13184251387918e-07	2.29611844754654e-06	0	0	6.97646183726258	5.0349954213562	-1.94146641590637	upregulated_90
3107833	3107838	3109571	3109574	+	-	Shew185_2604	ATP-dependent protease	2118	78946	38	45	4910	5189	226523	235777	82	133	5232	4222	270035	255403	78	151	0.000289265240362981	0.000690174034424663	0.307987750672518	0.621060528910803	3.11003063216595e-107	4.0269995492143e-106	1.56342933917152	1.7465516429954	0.183122303823889	upregulated_90
3140764	3140780	3141139	3141170	+	-	Shew185_2631	hypothetical protein	1211	45144	107	125	1966	2158	90716	98066	163	262	2229	1777	115092	107496	160	309	0.000252313254669351	0.000604882545278937	0.0809564599509109	0.192144034936012	1.23258095245734e-40	6.99752930170194e-40	1.06763871687536	1.30567874324229	0.238040026366924	upregulated_90
3144617	3144691	3145353		+	-	Shew185_2636	ECF subfamily RNA polymerase sigma-24 factor	1629	60738	78	91	28748	30289	1326265	1376077	1268	2037	8590	7043	443384	426029	339	655	7.98550359623763e-09	2.55751174708702e-08	0.162637144413349	0.35215968165018	4.85395424237692e-100	5.81830748575631e-99	4.48443562476719	2.84755645622612	-1.63687916854108	upregulated_90
3146469	3146861	3147034	3147083	+	-	Shew185_2638	hypothetical protein	3856	143686	706	825	8120	8308	374616	377488	1344	2161	10602	8637	547210	522482	1592	3073	0.000201036787472578	0.000485042841745105	0.858056110053355	1	1.28491793796557e-200	3.6519145670858e-199	1.38923304772633	1.89718174245978	0.507948694733455	upregulated_90
3187172			3187096	-	-	Shew185_R0081	Ile tRNA	2235	83315	925	1082	3586	3722	165474	169118	1352	2172	7646	6443	394659	389749	2635	5093	1.67767022848498e-06	4.69726875001463e-06	0.590385237868309	1	0	0	1.00532360397755	2.23481521807072	1.22949161409317	upregulated_90
3237238	3237289	3238182	3238182	+	-	Shew185_2704	hypothetical protein	1031	38446	36	43	1828	1838	84340	83536	58	93	779	667	40228	40365	23	45	0.00105686941586505	0.00241822424825021	1.66615920519461e-05	6.64551937182212e-05	1.45351666750788e-41	8.37811456692361e-41	1.11289405640593	0.0655883416275769	-1.04730571477836	upregulated_90
	3256788	3255913	3255913	-	-	Shew185_2717	pseudouridine synthase	11170	416248	406	475	26674	27385	1230583	1244137	878	1412	37995	33548	1960981	2029210	1175	2277	0.00112944156832679	0.00257775073094382	0.896608968103475	1	0	0	1.57174067005287	2.26113487291831	0.689394202865442	upregulated_90
3257377	3257377	3256781		-	-	Shew185_2718	putative transcriptional regulator	7062	263167	377	440	18304	18377	844470	834930	875	1406	26664	21258	1376180	1285838	1155	2229	0.000769654346242577	0.00177906291082875	0.611697035329753	1	0	0	1.67602116554788	2.34082118773509	0.664800022187217	upregulated_90
3258169	3258169	3257381	3257378	-	-	Shew185_2719	chromosome segregation and condensation protein ScpA	3900	145349	157	184	7911	8057	364969	366074	288	463	9319	7495	480975	453352	306	592	8.90847991995114e-05	0.000220106182385234	0.6677095850262	1	3.4641147036842e-142	6.31223159110843e-141	1.33130642720322	1.68589140957194	0.354584982368713	upregulated_90
	3258949	3258329	3258170	-	-	Shew185_2720	Sua5/YciO/YrdC/YwlC family protein	2071	77194	106	124	5097	5130	235189	233064	234	377	4341	3951	224048	239010	192	372	0.000439450869754756	0.00103809643513944	0.2042715426612	0.43236679217141	1.88104315230877e-66	1.49392513273872e-65	1.60422440288179	1.58496250072116	-0.0192619021606329	upregulated_90
3259854	3259854	3258946		-	-	Shew185_2721	phosphotransferase domain-containing protein	1653	61603	57	67	4180	4200	192876	190838	131	211	4084	3623	210826	219195	122	236	0.00200130252607023	0.00450841780424296	0.280950870064808	0.572415230758732	1.96877099892442e-82	1.9133066976644e-81	1.65500999824941	1.81655385890407	0.161543860654656	upregulated_90
3301026	3301026	3299512	3299486	-	-	Shew185_2755	amidophosphoribosyltransferase	7679	286147	161	188	14497	14450	668844	656500	272	437	14078	12134	726629	734002	249	482	2.80589301717801e-07	8.23900620183719e-07	0.265334910840405	0.545269878166344	9.03370771976115e-144	1.6869142638678e-142	1.21690061782296	1.35830048455232	0.141399866729363	upregulated_90
3301792	3301784	3301296	3301263	-	-	Shew185_2756	colicin V production protein	2034	75797	132	155	4634	5015	213805	227861	281	451	4910	4196	253448	253831	268	518	0.000369275856730521	0.000875528644577768	0.28419867560671	0.577470240587555	8.14913760526069e-106	1.04028115362071e-104	1.54085921798114	1.74068388241232	0.199824664431173	upregulated_90
3319960	3319948	3319004	3318880	-	-	Shew185_2770	N5-glutamine S-adenosyl-L-methionine-dependent methyltransferase	5670	211282	191	223	9996	10242	461179	465335	305	490	8286	7057	427682	426893	233	452	6.87764611926871e-07	1.96958699701998e-06	0.0915303245256586	0.214500574565022	7.21477398706767e-54	4.88809050188288e-53	1.13573803908227	1.01927906249488	-0.116458976587383	upregulated_90
3375428	3375416	3374133	3374061	-	-	Shew185_2818	DEAD/DEAH box helicase	1807	67351	44	52	4555	4593	210174	208666	101	163	4561	3915	235403	236815	95	183	0.00123399707050474	0.00280928602600045	0.283184721821373	0.576187194016561	1.34137990410438e-93	1.48570975162934e-92	1.64828843608999	1.81526012014295	0.166971684052965	upregulated_90
3380791			3380716	-	-	Shew185_R0084	Glu tRNA	5368	200053	2251	2632	10338	11019	476959	500608	4002	6431	17410	12277	898580	742603	5626	10797	6.02983516881476e-06	1.62195387665916e-05	0.51615272920609	0.992550716290348	0	0	1.28888360040353	2.03639911391064	0.747515513507116	upregulated_90
3380985			3380910	-	-	Shew185_R0085	Glu tRNA	7370	274631	3090	3613	15508	16321	715474	741502	5965	9585	25711	18307	1326990	1107357	8342	16015	1.23807212444054e-05	3.26040089181049e-05	0.559246376238877	1	0	0	1.40758117712307	2.1481546382296	0.740573461106533	upregulated_90
3381179			3381104	-	-	Shew185_R0086	Glu tRNA	3033	113032	1272	1487	5835	6374	269208	289607	2288	3676	10270	7022	530086	424790	3277	6282	1.39122401666268e-05	3.64460367031805e-05	0.589915428720435	1	0	0	1.30573211923662	2.07881929559955	0.77308717636293	upregulated_90
3382261			3382186	-	-	Shew185_R0091	Ala tRNA	2497	93079	1047	1224	4052	4225	186964	191966	1551	2492	6421	4901	331404	296474	2145	4130	9.53758606722763e-07	2.71071392690576e-06	0.574444348262291	1	0	0	1.02570051033135	1.75453822361416	0.728837713282806	upregulated_90
3409605	3409573	3408047	3408047	-	-	Shew185_2842	6-phosphogluconate dehydrogenase	3275	122065	68	79	5975	6114	275666	277786	112	181	4527	4017	233652	242980	80	156	1.50885659744334e-06	4.24037497751646e-06	0.0453626245390092	0.114585634595742	1.4453422826425e-35	7.65709469549995e-35	1.1960651389061	0.981621470685145	-0.214443668220957	upregulated_90
3432494	3432494	3429417	3429375	-	-	Shew185_2860	hypothetical protein	1369	51046	14	16	2256	2405	104079	109284	21	34	2606	2205	134541	133409	22	43	0.000136213670237793	0.000333089597296853	0.105824917450999	0.243370382677386	7.74948459251182e-61	5.75985540683568e-60	1.08746284125034	1.4262647547021	0.338801913451758	upregulated_90
	3502721	3502008	3502008	-	fliA	Shew185_2919	flagellar biosynthesis sigma factor	8931	332830	398	466	15689	16435	723842	746695	640	1029	13240	9780	683361	591590	464	892	1.07229453925261e-07	3.21546053276878e-07	0.104400810708438	0.241076782622091	9.22458442794573e-58	6.62732862160362e-57	1.14284112223969	0.936713755266025	-0.206127366973664	upregulated_90
3503599	3503595	3502714		-	-	Shew185_2920	cobyrinic acid ac-diamide synthase	8312	309759	300	351	21610	22098	996999	1003945	705	1134	14284	11287	737265	682720	417	804	0.00113042038582759	0.00257868234404588	0.199112546959636	0.422436431789013	1.5851406915697e-17	6.19122799066852e-17	1.69187770463767	1.19572447087437	-0.4961532337633	upregulated_90
3525984	3525984	3525574	3525543	-	fliS	Shew185_2941	flagellar protein FliS	9656	359833	748	875	24118	24859	1112683	1129408	1697	2727	25293	19275	1305453	1165914	1561	3006	0.0010119912121138	0.00232141537438693	0.440111489945153	0.858008551795577	2.88435466993582e-109	3.84495538449556e-108	1.63995977819557	1.78049008719667	0.140530309001101	upregulated_90
3537353	3537353	3536142	3536142	-	flgL	Shew185_2952	flagellar hook-associated protein FlgL	10380	386806	272	319	26632	26543	1228677	1205918	624	1004	26619	20662	1373890	1249783	561	1082	0.00201748776687157	0.00454035220044452	0.433170994973277	0.845207135701312	6.40324756790171e-90	6.87322464592585e-89	1.6541309401859	1.76207217006195	0.107941229876043	upregulated_90
3553599	3553648	3554955		+	-	Shew185_2971	hypothetical protein	2259	84178	55	64	6025	6461	277992	293535	135	218	3599	2902	185771	175589	71	138	0.00201917950071257	0.00454189754291693	0.0601430007240469	0.147498400272613	0.187541624583493	0.41893257612101	1.76818432477693	1.10852445677817	-0.659659867998757	upregulated_90
3555231	3555277	3556257	3556266	+	-	Shew185_2973	NAD-dependent epimerase/dehydratase	2257	84110	73	85	4163	4192	192077	190459	121	194	2624	2071	135451	125317	68	132	1.3304314359231e-05	3.49750998192931e-05	0.00385570688628828	0.0120248029117576	0.267351372526255	0.5867706908432	1.19052190604943	0.635003183220752	-0.555518722828674	upregulated_90
3565494	3565494	3564799	3564799	-	-	Shew185_2981	N-acylneuraminate cytidylyltransferase	1783	66457	81	95	4332	4138	199893	187997	173	278	1914	1549	98803	93749	71	138	0.000858984642361839	0.00197745878697562	0.00177125925524978	0.00581286897202162	1.69807004617071e-22	7.34313735755544e-22	1.54908546439256	0.538668848447221	-1.01041661594534	upregulated_90
3566602	3566550	3565498	3565495	-	-	Shew185_2982	nucleotidyl transferase	5288	197051	160	187	14917	15714	688223	713924	414	665	5823	4354	300560	263397	139	267	0.00119709460168342	0.00272802345184436	0.00507594438904693	0.0155724322431114	4.00013406172826e-36	2.14177794134479e-35	1.83031607050092	0.513801471799917	-1.316514598701	upregulated_90
3566752	3566787	3567263	3567270	+	-	Shew185_2983	hypothetical protein	1116	41588	74	87	2193	2295	101192	104285	134	215	2234	1810	115324	109487	122	235	0.0016302864578161	0.00368916600043614	0.111583267477972	0.255443153866745	1.81323637820328e-31	9.0341953617427e-31	1.30524935374073	1.43357345071627	0.128324096975539	upregulated_90
3580489			3580720	+	-	predicted RNA	-	803	29925	110	128	42490	45503	1960264	2067262	5402	8680	27637	25222	1426393	1525625	3280	6362	3.68045867655184e-52	3.62352783427838e-51	5.19768462067349e-88	7.43301797494415e-87	0.955571249392574	1	6.08347932733184	5.63526465653951	-0.448214670792328	upregulated_90
3598153	3598153	3596687	3596657	-	engA	Shew185_3001	GTP-binding protein EngA	9137	340476	198	232	19667	19900	907328	904123	384	617	19163	16439	989037	994383	349	676	5.40497445014992e-05	0.000135845826141421	0.362149635442996	0.718101887918779	2.69744488536309e-117	3.90697225543455e-116	1.41114568402185	1.54289844115461	0.131752757132766	upregulated_90
	3603737	3602667	3602619	-	-	Shew185_3006	hypothetical protein	3594	133930	106	125	6209	6478	286457	294322	168	271	5480	4999	282851	302414	140	273	8.94887522593695e-07	2.54659742733055e-06	0.0736098705765389	0.176468437737602	2.26015181197345e-65	1.77012582986274e-64	1.11636475669178	1.12697285625777	0.0106080995659807	upregulated_90
3604523	3604522	3603734		-	-	Shew185_3007	type IV pilus biogenesis/stability protein PilW	5558	207141	224	262	9548	9625	440504	437313	346	556	9121	7465	470757	451582	302	584	4.68204647649627e-07	1.35282404266539e-06	0.122407436742762	0.276165355287339	6.53900127537883e-83	6.42385799205151e-82	1.08551807118606	1.15640155734257	0.0708834861565097	upregulated_90
3605708	3605676	3604555	3604555	-	-	Shew185_3008	ribosomal RNA large subunit methyltransferase N	3156	117602	89	104	7898	8060	364413	366206	202	325	7161	6130	369612	370823	170	329	0.00329477860904253	0.00731291971231002	0.62934750343295	1	1.43388662712135e-64	1.11719545999334e-63	1.64385618977472	1.66150405559415	0.0176478658194247	upregulated_90
3605798	3605827	3606918	3606918	+	-	Shew185_3009	hypothetical protein	2744	102268	80	93	5925	6045	273352	274636	156	250	5053	3964	260809	239814	118	229	5.20837159124593e-05	0.00013097735793456	0.120938064056012	0.273259555734558	2.72441442077577e-47	1.6819164982904e-46	1.42662547355406	1.30004497698891	-0.126580496565143	upregulated_90
3643987	3643987	3643166	3643166	-	-	Shew185_3049	hypothetical protein	746	27819	28	33	1421	1382	65587	62828	48	78	1015	844	52410	51079	32	62	0.00429375319895246	0.0094374857519777	0.0260892399960569	0.0703444364810149	0.466135685795958	0.995925623690267	1.24100809950379	0.909802191028422	-0.331205908475373	upregulated_90
3655101	3655100	3653844	3653739	-	-	Shew185_3063	cyclopropane-fatty-acyl-phospholipid synthase	683	25462	17	20	18185	18937	838961	860377	420	675	5561	4869	287032	294525	119	231	0.000525859454563874	0.00123127402858764	0.0653333877682041	0.158391405217014	4.83386442142715e-87	5.01014525697919e-86	5.07681559705083	3.5298209465287	-1.54699465052214	upregulated_90
	3659942	3658440	3658440	-	-	Shew185_3068	deoxyribodipyrimidine photo-lyase	207	7737	4	5	8539	8675	393972	394141	163	262	2010	1732	103787	104819	35	69	0.000989554840243647	0.00227341043368635	0.868132357305092	1	0	0	5.71149490665009	3.78659636189081	-1.92489854475928	upregulated_90
3660942	3660942	3659929		-	-	Shew185_3069	MerR family transcriptional regulator	249	9294	7	9	10597	10796	488898	490490	300	482	2670	2192	137827	132602	69	133	0.000358125836968343	0.000849984588897027	0.410198358109466	0.803583693253321	0	0	5.74296433478765	3.88535743405888	-1.85760690072877	upregulated_90
3712607	3712607	3713116	3713116	+	-	Shew185_3116	RDD domain-containing protein	566	21119	35	41	913	941	42164	42777	51	83	789	685	40759	41470	41	80	0.00421627531408576	0.00928073460514055	0.0334870573661782	0.0880838255167399	0.00116126033490612	0.00302114879299985	1.01748742672884	0.964376090269279	-0.0531113364595624	upregulated_90
	3714301	3713243	3713191	-	-	Shew185_3117	YjgP/YjgQ family permease	1547	57666	46	54	2825	2793	130340	126911	75	121	2680	2302	138326	139248	67	131	0.000146356663992158	0.000356927018122267	0.0790323735196036	0.187972261018468	1.09332978116259e-38	6.01065362661038e-38	1.16397573511113	1.27853549937398	0.114559764262856	upregulated_90
3715585	3715410	3714298		-	-	Shew185_3118	YjgP/YjgQ family permease	1330	49568	38	44	2375	2400	109588	109076	61	98	2479	2117	127982	128061	59	115	0.000299516385743879	0.000713878980578369	0.098135288430365	0.228476748282751	8.551751220031e-46	5.1595946279466e-45	1.15527822547791	1.38605843230708	0.230780206829167	upregulated_90
3754811	3754630	3753278	3753278	-	rumA	Shew185_3145	23S rRNA 5-methyluridine methyltransferase	1079	40209	25	29	1820	1862	84002	84601	38	62	1793	1619	92562	97974	36	70	0.00059413321549054	0.00138467663785547	0.0671747412718066	0.162159538358597	7.99508695071771e-27	3.69425336710566e-26	1.0962153152593	1.27130202181739	0.175086706558091	upregulated_90
3764253	3764190	3763219		-	-	Shew185_3153	thiamine-monophosphate kinase	1877	69961	61	71	3591	3653	165696	166004	106	170	3206	2793	165504	168952	88	172	6.91511636401778e-05	0.000172267976014313	0.09066378460425	0.212836177987847	1.54234888957036e-43	9.0635560883855e-43	1.25964381663302	1.27651763519742	0.0168738185643961	upregulated_90
3764658	3764658	3764254	3764254	-	nusB	Shew185_3154	transcription antitermination protein NusB	8109	302182	638	746	17053	16859	786757	765949	1192	1916	20626	17581	1064566	1063441	1358	2627	1.1782444739597e-05	3.1064683651248e-05	0.456717236854326	0.885796220319613	3.30524952585845e-247	1.29881935716125e-245	1.36085002548094	1.81616866487839	0.455318639397452	upregulated_90
3765149	3765149	3764670	3764659	-	ribH	Shew185_3155	6,7-dimethyl-8-ribityllumazine synthase	7840	292144	520	608	15556	15492	717693	703861	921	1480	19359	16244	999165	982571	1068	2064	1.31886281784846e-06	3.71567398619526e-06	0.441133825018421	0.858890028116434	0	0	1.28345394707273	1.76329974197967	0.479845794906942	upregulated_90
3852684	3852684	3851470	3851470	-	-	Shew185_3228	phosphopentomutase	6748	251467	177	206	14003	14017	646020	636831	328	527	11754	9780	606665	591592	255	493	4.31154012937147e-06	1.1765609809559e-05	0.203585578862961	0.431116790478782	9.02858239510753e-80	8.34359178803495e-79	1.355158624454	1.25894330919469	-0.0962153152593032	upregulated_90
3854025	3854025	3852694	3852685	-	deoA	Shew185_3229	thymidine phosphorylase	8253	307534	197	230	19024	18979	877689	862274	406	653	14877	12373	767850	748411	294	569	0.000143632769394826	0.000350473263982299	0.259496067196472	0.534242700528864	6.82011951612571e-53	4.5659437175366e-52	1.50544913060206	1.30679479136221	-0.198654339239849	upregulated_90
3854980	3854980	3854210	3854026	-	-	Shew185_3230	deoxyribose-phosphate aldolase	5930	220999	245	286	14868	15229	685927	691913	556	893	11062	9771	570954	591028	389	753	0.000200374279689909	0.000483702654871099	0.248776044689417	0.514046157270909	5.86802881295842e-54	3.99964135833471e-53	1.64264502834283	1.39663471789354	-0.246010310449295	upregulated_90
3860684	3860684	3859113	3859113	-	prfC	Shew185_3235	peptide chain release factor 3	11791	439386	239	279	19329	19952	891771	906454	355	571	21823	18514	1126333	1119859	369	714	7.23183540308574e-08	2.19775818335874e-07	0.289810194282978	0.587551488544091	2.27303578594026e-173	5.37793126526912e-172	1.03322562353366	1.35565895219991	0.322433328666257	upregulated_90
	3909176	3908211	3908106	-	truB	Shew185_3278	tRNA pseudouridine synthase B	5319	198210	175	205	10672	10325	492384	469109	309	497	19663	15905	1014858	962045	530	1023	6.05540231858896e-06	1.62689435658166e-05	0.583531991559399	1	0	0	1.27762194205684	2.31911033023988	1.04148838818304	upregulated_90
3909691	3909649	3909176		-	rbfA	Shew185_3279	ribosome-binding factor A	2918	108753	196	229	5737	5503	264706	250044	337	542	10867	8624	560887	521684	592	1141	2.42344188608065e-06	6.72285689576334e-06	0.216727485236299	0.454474016604564	0	0	1.24294525325693	2.31687928819174	1.07393403493481	upregulated_90
3914517	3914344	3913889	3913889	-	-	Shew185_3282	hypothetical protein	5040	187819	352	411	10856	10802	500869	490752	676	1087	16645	13376	859120	809122	948	1829	2.68615513333175e-05	6.920601509422e-05	0.761566652775794	1	0	0	1.40314164134563	2.15384477606703	0.750703134721407	upregulated_90
3921533	3921553	3921852	3921886	+	-	Shew185_3290	hypothetical protein	1346	50178	143	167	3318	3412	153104	155024	319	513	4143	3558	213861	215215	369	715	0.00336330295704364	0.00745691211354445	0.422945814795673	0.827041167053935	6.28925188694559e-145	1.1891685890003e-143	1.619110723133	2.0980951391917	0.478984416058698	upregulated_90
3932629	3932572	3931481	3931273	-	-	Shew185_3299	GTP-dependent nucleic acid-binding protein EngD	6328	235836	184	215	12521	12901	577679	586123	331	532	13893	12298	717035	743864	345	668	2.46821068871999e-06	6.84284914253106e-06	0.367089187832223	0.726621130010433	2.9891991986271e-203	8.77155271337394e-202	1.30708958591173	1.63551144288459	0.328421856972863	upregulated_90
3948367	3948367	3948711		+	-	Shew185_3315	iojap family protein	5634	209946	520	608	16467	16835	759722	764859	1374	2209	18996	15111	980442	914070	1423	2745	0.00221887198874812	0.00497189821135014	0.563472495328335	1	3.37591187314901e-193	9.24590651803658e-192	1.86125018991169	2.17466292044898	0.313412730537286	upregulated_90
	3948711	3949181	3949202	+	-	Shew185_3316	rRNA large subunit methyltransferase	4470	166592	302	353	12139	12727	560040	578205	751	1208	11853	9954	611768	602119	666	1288	0.00204779196132629	0.00460167671468598	0.944319324942467	1	1.56230189748522e-120	2.3455289949288e-119	1.7748803660539	1.86739250484344	0.0925121387895379	upregulated_90
3952219	3952219	3953289		+	-	Shew185_3319	lytic murein transglycosylase B	963	35887	28	33	1605	1582	74073	71896	42	68	1576	1265	81390	76515	38	73	0.000765078914694528	0.00176939181960316	0.0601296787560172	0.147498400272613	5.96406547274309e-19	2.37878304248244e-18	1.04306872189189	1.14543043952156	0.102361717629678	upregulated_90
3955891	3955904	3956557		+	lipB	Shew185_3323	lipoate-protein ligase B	3289	122583	160	187	6117	6374	282227	289593	272	437	5767	5216	297653	315523	241	468	5.43739391441651e-06	1.47311649276068e-05	0.1565831141463	0.341505353681046	4.69369537767953e-87	4.87604814062846e-86	1.22459500961296	1.32347025969577	0.0988752500828063	upregulated_90
	3956554	3957519	3957538	+	-	Shew185_3324	lipoyl synthase	3114	116067	102	120	6685	6835	308417	310523	199	320	5681	4932	293248	298336	158	306	0.00019607851770905	0.000473838941993153	0.16217024641143	0.351320423735096	5.41655836830298e-48	3.38553627473875e-47	1.41503749927884	1.35049724708413	-0.0645402521947105	upregulated_90
4023472	4023484	4024146	4024146	+	-	Shew185_3389	ribose-5-phosphate isomerase A	1892	70512	90	106	3991	3992	184164	181381	171	275	3191	2693	164736	162950	127	247	0.000211594949900743	0.000509700201813143	0.0797164188382222	0.189399840552012	1.38129175795436e-25	6.2860598733089e-25	1.37536735384882	1.22044677702148	-0.154920576827344	upregulated_90
4041421	4041350	4040538	4040538	-	-	Shew185_3402	dihydrodipicolinate reductase	1295	48261	50	59	2423	2414	111825	109689	84	136	2682	2449	138460	148190	90	176	0.000506030154402788	0.00118730543496687	0.161989843401717	0.351263004957946	1.05989839948766e-71	8.93597176732226e-71	1.2048197918885	1.57678856927546	0.371968777386958	upregulated_90
4042039	4042039	4041422	4041422	-	-	Shew185_3403	FKBP-type peptidylprolyl isomerase	6779	252632	349	408	13668	13829	630579	628282	633	1018	13151	10865	678763	657200	559	1080	2.51762081978911e-06	6.97555394520355e-06	0.25894512171656	0.533383618857099	4.291715453705e-123	6.5521155862476e-122	1.3190965041042	1.40439025507934	0.0852937509751355	upregulated_90
4060870			4060841	-	-	predicted RNA	-	5	194	5	6	911	908	42040	41290	864	1388	233	205	12030	12405	210	407	1.59687100142476e-61	1.73051799890611e-60	2.09515963365766e-60	2.50476888478809e-59	4.85987922408212e-141	8.71499770382028e-140	7.85382935185711	6.08392248354509	-1.76990686831201	upregulated_90
4061264	4061184	4061008	4060871	-	-	Shew185_3420	hypothetical protein	480	17912	86	101	71114	72808	3280803	3307763	11581	18611	14280	11823	737026	715148	2123	4102	5.48788591686539e-134	9.08415987484054e-133	4.71001030305953e-32	4.26543818828177e-31	0	0	7.52565647268268	5.34390029372806	-2.18175617895463	upregulated_90
4063465	4063492	4064952	4064986	+	-	Shew185_3422	aminoacyl-histidine dipeptidase	3892	145049	84	99	6498	6562	299802	298159	127	204	5536	4907	285724	296825	102	199	2.73529106431055e-07	8.03691828323758e-07	0.0493294409098969	0.123770609177735	6.38579810960216e-54	4.3394619033522e-53	1.04306872189189	1.00726800046404	-0.0358007214278468	upregulated_90
4075775	4075677	4074631	4074631	-	-	Shew185_3432	ApbE family lipoprotein	997	37181	30	35	1921	2030	88667	92258	53	86	2334	1844	120512	111573	57	110	0.00247110256061129	0.00552270646459071	0.172330307098533	0.371546115352229	5.69256354802703e-55	3.94550531802671e-54	1.29698173775713	1.65207669657969	0.355094958822562	upregulated_90
4087757	4087758	4088894	4088894	+	-	Shew185_3444	rRNA (guanine-N(2)-)-methyltransferase	1347	50216	37	44	2477	2657	114287	120745	64	103	2222	1969	114710	119132	53	102	0.000538147625926517	0.00125809059573819	0.0654567069197334	0.158605286096662	2.62471508146618e-21	1.09621880343306e-20	1.22706890854592	1.2129937233342	-0.0140751852117228	upregulated_90
4151625	4151625	4150123	4150010	-	lysS	Shew185_3491	lysyl-tRNA synthetase	11265	419797	238	279	21984	22290	1014253	1012665	419	674	21093	17974	1088664	1087214	374	723	8.1335608738804e-06	2.16974979864614e-05	0.295913781781425	0.598851043381219	1.12123924842698e-108	1.47293028012835e-107	1.27248346935267	1.37373052512193	0.101247055769259	upregulated_90
4152818	4152712	4151654	4151626	-	-	Shew185_3492	peptide chain release factor 2	7215	268872	217	253	15911	15920	734059	723297	428	688	15736	13692	812167	828190	400	774	1.99303043718878e-05	5.18807865533185e-05	0.391243947646685	0.768709304093639	1.14910005840598e-152	2.36035598360755e-151	1.44327118000779	1.6131961814501	0.169925001442312	upregulated_90
4166551	4166565	4166750	4166781	+	-	Shew185_3501	hypothetical protein	4553	169684	780	912	7559	7710	348740	350317	1169	1879	4133	4193	213315	253637	644	1255	5.89818640825722e-07	1.69446308829716e-06	0.0039478941090424	0.0122784125800156	0.0029458033107903	0.00748711201432022	1.04285933725531	0.460581634673393	-0.582277702581921	upregulated_90
4210464	4210346	4209171	4209033	-	pgk	Shew185_3538	phosphoglycerate kinase	1979	73751	53	62	5064	4936	233625	224260	121	194	3003	2731	155014	165222	70	136	0.000683293637704931	0.00158511496344383	0.0583510653294803	0.143542985424018	1.41047271162246e-05	3.98868972704749e-05	1.64571653180025	1.13326653086346	-0.512450000936788	upregulated_90
4211616	4211557	4210484	4210484	-	-	Shew185_3539	erythrose 4-phosphate dehydrogenase	2062	76858	61	71	4914	5039	226725	228962	132	212	3970	3489	204933	211077	100	193	0.000375571736135893	0.000889988817828054	0.157595731480839	0.343216920752729	5.23282132111853e-45	3.13622275200725e-44	1.57817333505852	1.4427099177634	-0.135463417295119	upregulated_90
4270466	4270459	4269929	4269929	-	-	Shew185_3590	hypoxanthine phosphoribosyltransferase	2632	98110	158	184	4336	4343	200051	197318	232	374	3931	3278	202900	198322	195	377	4.96502972036504e-07	1.43184232969557e-06	0.0546165149845159	0.135387839393871	5.92908609803997e-56	4.17995945039666e-55	1.02333250383062	1.03485875721165	0.0115262533810277	upregulated_90
	4290368	4289580	4289580	-	-	Shew185_3610	hypothetical protein	1717	64000	69	81	3270	3348	150885	152113	119	192	3124	2770	161283	167601	107	208	0.000112871665898718	0.00027766306924132	0.116796156792221	0.265227051529671	6.96648983881333e-55	4.81369534886811e-54	1.24511249783653	1.36058971525647	0.115477217419936	upregulated_90
4306985	4306996	4307403	4307433	+	-	Shew185_3627	hypothetical protein	1055	39336	82	96	1825	1814	84239	82446	127	204	1891	1676	97603	101417	125	243	0.000744242422618452	0.00172296696096966	0.0881437336680078	0.20745913148215	1.02251663985695e-34	5.37296825059715e-34	1.08746284125034	1.33985000288462	0.252387161634285	upregulated_90
4307434	4307434	4307934	4307970	+	-	Shew185_3628	hypothetical protein	1123	41860	71	83	2566	2581	118425	117297	146	235	2549	2318	131597	140214	139	271	0.00455091567129714	0.0099687774690217	0.188951029079096	0.402768726607753	2.27273008790283e-46	1.38602797128649e-45	1.50147751521808	1.70710961000695	0.205632094788872	upregulated_90
4330335	4329943	4327982	4327982	-	-	Shew185_3644	TonB-dependent receptor	5086	189535	82	96	10802	10970	498349	498385	158	254	11239	10015	580081	605782	155	302	2.32053519167189e-05	6.01635027605581e-05	0.322151440699104	0.64759891482173	6.05083298066611e-154	1.26007899721798e-152	1.40372218605101	1.65344223860392	0.249720052552913	upregulated_90
4337697	4337626	4337324	4337224	-	-	Shew185_3651	hypothetical protein	1976	73643	207	243	3431	3542	158327	160943	327	526	4630	4019	239007	243106	411	795	1.3862956242894e-05	3.6337992611159e-05	0.254444966954105	0.525279490939059	3.32943667374156e-190	8.86328291371031e-189	1.11410648568652	1.70999854656594	0.595892060879415	upregulated_90
4356449	4356393	4354204	4354204	-	-	Shew185_3664	hypothetical protein	2163	80626	31	36	3688	3680	170143	167208	47	77	4165	3170	215000	191744	48	92	4.60586724731362e-06	1.25385024642231e-05	0.12621073408877	0.283613280630111	2.84912845708034e-95	3.22687004951029e-94	1.09686153925259	1.3536369546147	0.256775415362112	upregulated_90
4379920	4379920	4380318	4380345	+	-	Shew185_3684	putative thiol-disulfide oxidoreductase DCC	37	1386	2	3	603	633	27832	28794	44	70	120	114	6232	6908	8	16	7.07008212729731e-10	2.42778883991311e-09	0.558853210745109	1	6.21280865567889e-204	1.83501191601392e-202	4.54432051622381	2.41503749927884	-2.12928301694497	upregulated_90
4393642	4393628	4393002	4393002	-	-	Shew185_3697	hypothetical protein	3529	131529	179	209	6253	6337	288500	287917	286	459	3618	3134	186730	189597	155	300	1.11940319385606e-06	3.17152541256145e-06	0.00386861390752707	0.0120484260841591	0.0148699486091768	0.0360694029870478	1.13499121133293	0.521459558414998	-0.613531652917927	upregulated_90
4405924			4405465	-	-	predicted RNA	-	2258	84155	156	182	3921	3900	180893	177198	242	389	12979	11583	669865	700638	768	1489	4.79208260593994e-06	1.30219009598572e-05	0.0021693544855382	0.00702243045855812	0	0	1.0958317047875	3.0323333983834	1.93650169359591	upregulated_90
	4469118	4468681	4468628	-	-	Shew185_3759	ClpXP protease specificity-enhancing factor	9154	341124	666	778	18163	18200	837960	826893	1182	1900	16497	13360	851447	808105	981	1894	6.65414242978938e-06	1.78351539977569e-05	0.270641789481126	0.553501438504159	9.25459801060584e-91	1.00532520216173e-89	1.28815735823212	1.28359427048219	-0.00456308774992524	upregulated_90
4469843	4469747	4469118		-	sspA	Shew185_3760	stringent starvation protein A	19039	709462	963	1126	36353	36897	1677155	1676304	1656	2661	34360	27851	1773381	1684667	1422	2744	0.00216866036963112	0.00486361102251268	0.37124862319232	0.734211172081442	4.10858838258609e-39	2.28092271509908e-38	1.24076168294199	1.28507365409258	0.0443119711505922	upregulated_90
4485233	4485265	4486329	4486329	+	-	Shew185_3775	ribosome-associated GTPase	2449	91294	73	85	5780	6274	266698	285063	161	259	5259	4914	271449	297290	137	267	0.0003658385660686	0.000867834372737008	0.334711533374911	0.67046162203955	1.25182942359964e-77	1.12242404072357e-76	1.60741735154885	1.65130499554985	0.043887644001	upregulated_90
4618130	4618130	4615962	4615824	-	uvrD	Shew185_3892	DNA-dependent helicase II	1763	65698	25	30	3472	3627	160204	164792	46	74	3065	2730	158192	165152	38	74	0.000156427463841009	0.000380665433008895	0.0992644456312106	0.230630349515394	9.4156031778746e-40	5.2529766371377e-39	1.30256277002043	1.30256277002043	0	upregulated_90
4698485	4698570	4699835	4699835	+	rho	Shew185_3953	transcription termination factor Rho	8392	312713	211	247	15006	15344	692326	697106	341	548	17493	14865	902843	899141	368	711	7.82920961939603e-08	2.36973866510721e-07	0.363407534581208	0.719648838200035	1.12318489134597e-235	4.06053801919395e-234	1.14966485137585	1.52533851803474	0.375673666658889	upregulated_90
4712256	4712286	4713167	4713341	+	prmA	Shew185_3963	50S ribosomal protein L11 methyltransferase	1982	73877	71	83	4368	4659	201546	211674	145	234	3781	3370	195182	203839	116	226	0.000311432740404181	0.000741498711215223	0.153398613674808	0.335856751548671	1.17682730583372e-48	7.40680027167488e-48	1.49532528823648	1.44513953106826	-0.0501857571682168	upregulated_90
4714311	4714327	4714632	4714675	+	fis	Shew185_3965	DNA-binding protein Fis	6758	251848	703	823	11127	11651	513362	529334	1060	1703	16792	14459	866676	874623	1470	2845	2.51457276356424e-08	7.84762038573674e-08	0.457318759799264	0.886202176472073	0	0	1.04911409925692	1.78946431677232	0.740350217515402	upregulated_90
	4755011	4756393	4756393	+	-	Shew185_3984	HlyD family type I secretion membrane fusion protein	3304	123147	76	89	6459	6576	297997	298789	134	215	8694	7224	448757	436978	165	320	2.44574496356393e-05	6.31922326492018e-05	0.991630610548722	1	9.86319235573895e-238	3.62372083378734e-236	1.27245941862306	1.84619466392096	0.573735245297902	upregulated_90
4770556	4770606	4772084	4772102	+	-	Shew185_3996	hypothetical protein	1559	58120	33	39	4054	3910	187038	177664	76	123	5558	4757	286898	287763	100	194	0.00264426673342023	0.00589222947156115	0.858048570827371	1	5.87529422571731e-232	2.0581747756602e-230	1.65711228647699	2.31451062332488	0.657398336847888	upregulated_90
4844390	4844339	4841880	4841845	-	-	Shew185_4059	hypothetical protein	4506	167931	58	68	8494	8445	391882	383672	98	157	9352	8289	482702	501395	103	200	9.28127934121767e-06	2.46718243193898e-05	0.388512022743174	0.764671529083799	6.66898315211826e-142	1.21032670138243e-140	1.20715790764129	1.55639334852439	0.349235440883098	upregulated_90
4864077	4864059	4862608	4862570	-	-	Shew185_4082	sporulation domain-containing protein	1343	50065	29	34	2801	2813	129259	127801	55	88	1968	1682	101607	101797	36	70	0.00114001103773911	0.00259924817333149	0.0321379646237051	0.0849803757369943	0.00176379643491165	0.00454423950362927	1.37196877738696	1.04182017569463	-0.330148601692331	upregulated_90
4865154	4865154	4864078	4864078	-	aroB	Shew185_4083	3-dehydroquinate synthase	12022	448011	355	415	19528	19963	900907	906957	522	839	20014	16150	1032966	976912	483	933	4.50502935691907e-08	1.38585620584869e-07	0.223159602829488	0.465800575143859	7.4418975046322e-123	1.12852130279976e-121	1.01555947420554	1.16876574461747	0.153206270411935	upregulated_90
4865730	4865679	4865164	4865155	-	aroK	Shew185_4084	shikimate kinase I	12770	475867	788	922	26221	26382	1209712	1198607	1452	2333	29162	23431	1505128	1417278	1467	2831	8.36096875036297e-05	0.000206917950618238	0.41300498292095	0.808652304081357	4.15713261377892e-135	7.11594025820718e-134	1.33934765155486	1.61847309347641	0.279125441921548	upregulated_90
4870932	4870944	4873478	4873483	+	-	Shew185_4090	1A family penicillin-binding protein	4767	177648	59	70	7984	8038	368378	365181	90	144	6861	6066	354126	366948	73	142	6.68718069717865e-07	1.91625678950858e-06	0.0786084046992917	0.187062338512954	6.97478993270787e-57	4.96363396943415e-56	1.04064198449735	1.02046410255972	-0.0201778819376302	upregulated_90
	4980196	4978940	4978940	-	-	Shew185_4176	aromatic amino acid transporter	1035	38580	26	30	2293	2274	105830	103341	51	83	2096	1790	108204	108318	44	86	0.00428813015608743	0.00942971298071001	0.126835883045376	0.284492341948057	1.12063600486304e-23	4.94546299411724e-23	1.46814883573841	1.51937415909358	0.0512253233551732	upregulated_90
4982770	4982780	4983400		+	-	Shew185_4178	LexA repressor	1090	40622	55	65	2131	2201	98314	100034	99	159	1759	1499	90795	90720	75	146	0.00162898772768409	0.00368807391853927	0.0523794197671918	0.130558520644203	1.84801285494026e-09	5.88525024064484e-09	1.2905151422559	1.16745674585156	-0.123058396404338	upregulated_90
5185521	5185127	5184468	5184405	-	engB	Shew185_4346	ribosome biogenesis GTP-binding protein YsxC	1417	52837	68	80	2941	2973	135686	135079	127	205	3091	2477	159571	149881	121	234	0.00082758662901402	0.0019071208447294	0.166463022789485	0.359926507170182	1.44991661831474e-56	1.02377706221318e-55	1.35755200461808	1.54843662469604	0.190884620077958	upregulated_90
5185977	5186741	5187379	5187414	+	-	Shew185_4348	hypothetical protein	1105	41176	55	64	1914	2136	88345	97056	90	145	1988	1608	102639	97299	81	156	0.000826134584514614	0.00190474601399058	0.0747571032109194	0.179028802019155	4.56893940613047e-25	2.06677048811848e-24	1.17990909001493	1.28540221886225	0.105493128847314	upregulated_90
5187417	5187470	5188030	5188032	+	-	Shew185_4349	hypothetical protein	4508	167985	256	299	7880	8053	363547	365866	404	650	9869	8276	509378	500619	465	900	2.40657797729889e-06	6.68428142557695e-06	0.454407137130146	0.881694226144754	3.91664213423993e-183	9.77862199150841e-182	1.12029423371771	1.58977951701893	0.46948528330122	upregulated_90
5188043	5188105	5188572	5188685	+	-	Shew185_4350	hypothetical protein	1047	39028	71	83	1835	1904	84685	86524	113	182	1915	1500	98855	90757	105	202	0.000992403106271924	0.00227879554737948	0.0754541654896231	0.180602422588775	8.85412183293152e-25	3.98127129980274e-24	1.13275520885177	1.28317205140487	0.150416842553099	upregulated_90
5227261	5227134	5225773	5225773	-	trmE	Shew185_4378	tRNA modification GTPase TrmE	1281	47749	29	35	2383	2397	109966	108939	50	80	2252	1935	116253	117090	44	85	0.000520714913977043	0.00121986039204886	0.0791044693186827	0.188044764256248	3.7358186839569e-29	1.79980433185514e-28	1.1926450779424	1.28010791919274	0.0874628412503394	upregulated_90
5229684	5229621	5229484	5229469	-	rpmH	Shew185_4382	50S ribosomal protein L34	9521	354807	2199	2571	18519	19106	854399	868020	3883	6240	20394	17653	1052571	1067816	3969	7682	6.84957874138801e-06	1.83372312395334e-05	0.372838288307409	0.737032469318102	5.83041770241628e-169	1.35116192806252e-167	1.27921641891595	1.57915235369741	0.299935934781455	upregulated_90
1030575	1030559	1028982	1028921	-	-	Shew185_0870	DEAD/DEAH box helicase	1443	53790	29	34	11178	11410	515694	518387	203	327	16804	14660	867286	886743	287	555	0.959841988514892	1	7.29357718014234e-10	3.90980726892802e-09	0	0	3.26568398424774	4.02888111998713	0.763197135739386	upregulated_180
1091479	1091489	1093288	1093387	+	-	Shew185_0919	sulfite reductase (NADPH) flavoprotein subunit alpha	393	14669	6	8	5048	5011	232902	227698	79	127	12725	10945	656780	662070	189	366	0.531820044137411	0.98013653322062	4.44592766334436e-32	4.03436688968939e-31	0	0	3.98868468677217	5.51569983828404	1.52701515151188	upregulated_180
1093388	1093388	1095085		+	-	Shew185_0920	sulfite reductase subunit beta	462	17230	8	10	2025	1932	93437	87784	33	53	10741	9218	554357	557593	169	327	0.188478343649259	0.361363442915146	2.43704767168937e-19	1.73160667112646e-18	0	0	2.40599235967584	5.03121873061072	2.62522637093488	upregulated_180
	1095078	1095860	1095860	+	-	Shew185_0921	phosphoadenosine phosphosulfate reductase	237	8853	9	11	501	461	23148	20950	17	28	5137	4304	265149	260377	173	335	0.137850528538631	1	9.79605543532192e-06	3.98455216131591e-05	0	0	1.34792330342031	4.92858566670784	3.58066236328753	upregulated_180
1103379	1103388	1104233	1104334	+	-	Shew185_0927	uroporphyrin-III C-methyltransferase	206	7682	7	9	3218	3333	148482	151450	110	177	5230	4857	269929	293786	171	333	0.67377186317665	1	1.66496514567053e-08	8.1428327849406e-08	0	0	4.29768054864069	5.20945336562895	0.911772816988265	upregulated_180
1104335	1104335	1105243	1105326	+	-	Shew185_0928	sulfate adenylyltransferase subunit 2	306	11423	10	12	2776	2749	128092	124897	86	139	8360	7215	431500	436448	246	477	0.493386266150665	0.910417532353962	6.72195476696254e-13	4.12164363526509e-12	0	0	3.53397857200235	5.31288295528436	1.778904383282	upregulated_180
1105327	1105327	1106769	1106769	+	cysN	Shew185_0929	sulfate adenylyltransferase subunit 1	266	9939	5	6	1113	1114	51368	50644	21	35	5889	5140	303955	310950	110	213	0.262322836958022	0.496414112317128	5.88783516490684e-07	2.62916275792628e-06	0	0	2.54432051622381	5.14974711950468	2.60542660328087	upregulated_180
1106773	1106773	1108497	1108497	+	-	Shew185_0930	TrkA domain-containing protein	243	9067	4	5	558	612	25774	27820	9	15	7501	6381	387144	385969	115	224	0.159842770858949	1	3.84108831374684e-14	2.42090349927782e-13	0	0	1.58496250072116	5.48542682717024	3.90046432644909	upregulated_180
1108498	1108562	1109179	1109253	+	-	Shew185_0931	adenylylsulfate kinase	172	6424	8	10	162	164	7475	7469	7	12	3489	3089	180107	186894	153	296	0.00273290054781968	1	0.000465065605184565	0.00162790973650585	0	0	0.263034405833794	4.88752527074159	4.62449086490779	upregulated_180
1266577	1266550	1265543	1265348	-	-	Shew185_1066	sulfate ABC transporter periplasmic sulfate-binding protein	224	8365	7	8	3279	3459	151305	157167	95	153	7868	6574	406082	397675	206	398	0.649301850842021	1	1.10547221847034e-17	7.66200760010346e-17	0	0	4.25738784269265	5.63662462054365	1.379236777851	upregulated_180
1622184	1622083	1621841	1621796	-	-	Shew185_1349	hypothetical protein	1921	71593	252	294	50858	54980	2346316	2497847	6203	9967	32162	29125	1659935	1761715	3631	7040	1.37640044863604e-45	1.22681531112155e-44	1.34252230759316e-34	1.26656749645376e-33	0.0414840585136546	0.0978937130147286	5.08327126827872	4.5816873686883	-0.501583899590428	upregulated_180
1643479	1643525	1644496	1644521	+	-	Shew185_1366	phosphate-binding protein	1115	41583	36	42	8907	9135	410941	415029	264	424	14266	11369	736313	687708	379	732	0.64864860341854	1	2.21121122938387e-13	1.37259114637167e-12	0	0	3.33560303178444	4.12338241550528	0.787779383720843	upregulated_180
1768983	1768808	1768599	1768539	-	-	Shew185_1464	cold-shock DNA-binding domain-containing protein	8397	312917	1274	1490	171760	171094	7924011	7773061	23254	37373	190778	161836	9846341	9788955	24178	46750	2.83197853968671e-20	1.44770486661134e-19	2.6436584675557e-25	2.14868572210148e-24	4.53225661722346e-07	1.3563753412737e-06	4.64861214037259	4.9715821292002	0.322969988827608	upregulated_180
1855555	1855614	1857272	1857272	+	-	Shew185_1534	phosphate ABC transporter permease	1863	69422	35	41	8918	8960	411467	407091	153	246	15352	13037	792378	788599	246	476	0.178580893062918	0.343407257766521	8.89527452352901e-06	3.63123266231505e-05	0	0	2.58496250072116	3.53726575868986	0.952303257968704	upregulated_180
2089823			2089680	-	-	predicted RNA	-	259	9664	57	67	10032	11076	462835	503197	2087	3354	10317	10310	532508	623634	2062	4014	0.00107095362440522	0.00244797138527426	3.62149717561202e-32	3.29286634539049e-31	9.26976169165899e-151	1.86178013709364e-149	5.64557778310657	5.90473571090485	0.259157927798271	upregulated_180
2630967	2630957	2629686	2629606	-	-	Shew185_2203	inner membrane transport protein YdhC	227	8490	5	6	19090	18963	880724	861551	426	684	4617	3848	238339	232771	95	185	6.6070815996955e-22	3.58432193865834e-21	8.86501103627263e-05	0.000333286063834576	0	0	6.83289001416474	4.94641895979516	-1.88647105436959	upregulated_180
2662902	2662989	2664599	2664628	+	-	Shew185_2237	ABC transporter-like protein	1908	71119	37	44	9546	9504	440421	431803	168	270	12584	10627	649500	642825	207	401	0.248000684351552	0.470888694363303	0.00216965659060129	0.00702243045855812	2.85109079139174e-252	1.17127993511811e-250	2.61738397841353	3.18802680781762	0.570642829404089	upregulated_180
2866137	2866272	2867648	2867648	+	-	Shew185_2406	L-serine dehydratase 1	2598	96846	60	70	15910	16467	734018	748138	334	538	15234	13078	786272	791096	296	572	0.484367328646632	0.894140505781915	0.000271891737997789	0.000973596484954049	7.76569290358183e-126	1.21851271636411e-124	2.94217934561166	3.03058831983342	0.0884089742217654	upregulated_180
3092281	3092272	3091655	3091036	-	-	Shew185_2593	lysine exporter protein LysE/YggA	235	8787	12	14	24020	23597	1108146	1072079	1097	1763	5234	4924	270169	297878	236	459	2.59497656473567e-35	1.93829737124636e-34	5.13184251387918e-07	2.29611844754654e-06	0	0	6.97646183726258	5.0349954213562	-1.94146641590637	upregulated_180
3212864	3213010	3213978	3213995	+	-	Shew185_2685	cysteine synthase A	4497	167576	147	172	13074	13768	603190	625510	394	634	30928	25539	1596273	1544797	839	1620	0.00512140556039462	0.011155581716054	1.55148537615745e-06	6.68366293122549e-06	0	0	1.88207427543731	3.23551334306989	1.35343906763258	upregulated_180
3580489			3580720	+	-	predicted RNA	-	803	29925	110	128	42490	45503	1960264	2067262	5402	8680	27637	25222	1426393	1525625	3280	6362	3.68045867655184e-52	3.62352783427838e-51	5.19768462067349e-88	7.43301797494415e-87	0.955571249392574	1	6.08347932733184	5.63526465653951	-0.448214670792328	upregulated_180
3802517	3802524	3803780	3803796	+	-	Shew185_3187	adenylosuccinate synthase	703	26224	17	20	3670	3598	169327	163464	82	132	8728	8076	450481	488549	192	373	0.168500237719012	0.324713251280263	5.41911429232717e-06	2.25497030267279e-05	0	0	2.72246602447109	4.22110372536788	1.49863770089678	upregulated_180
4060870			4060841	-	-	predicted RNA	-	5	194	5	6	911	908	42040	41290	864	1388	233	205	12030	12405	210	407	1.59687100142476e-61	1.73051799890611e-60	2.09515963365766e-60	2.50476888478809e-59	4.85987922408212e-141	8.71499770382028e-140	7.85382935185711	6.08392248354509	-1.76990686831201	upregulated_180
4061264	4061184	4061008	4060871	-	-	Shew185_3420	hypothetical protein	480	17912	86	101	71114	72808	3280803	3307763	11581	18611	14280	11823	737026	715148	2123	4102	5.48788591686539e-134	9.08415987484054e-133	4.71001030305953e-32	4.26543818828177e-31	0	0	7.52565647268268	5.34390029372806	-2.18175617895463	upregulated_180
4405924			4405465	-	-	predicted RNA	-	2258	84155	156	182	3921	3900	180893	177198	242	389	12979	11583	669865	700638	768	1489	4.79208260593994e-06	1.30219009598572e-05	0.0021693544855382	0.00702243045855812	0	0	1.0958317047875	3.0323333983834	1.93650169359591	upregulated_180
7356	7356	6694		-	-	Shew185_0005	glutathione S-transferase domain-containing protein	827	30851	39	46	222	190	10254	8646	8	14	147	136	7617	8237	6	11	1.88884745034544e-26	1.15036410082359e-25	3.08449789184443e-55	3.61109999306865e-54	0.000375200001220677	1	-1.71620703399941	-2.06413033741972	-0.347923303420307	downregulated_90
	8381	7461	7461	-	-	Shew185_0006	urea amidolyase-like protein	1410	52561	48	57	213	228	9868	10379	6	10	104	93	5398	5660	3	6	6.10731520426686e-71	7.24382084201626e-70	0	0	1.44401321465547e-17	1	-2.51096191927738	-3.24792751344359	-0.736965594166206	downregulated_90
	16933	13745	13745	-	-	Shew185_0011	amidohydrolase	11311	421497	113	132	1618	1563	74680	71033	14	22	586	477	30275	28883	4	9	0	0	0	0	1.9024968692572e-77	1	-2.58496250072116	-3.87446911791614	-1.28950661719498	downregulated_90
20675	20675	19512	19512	-	fadA	Shew185_0015	3-ketoacyl-CoA thiolase	4087	152302	111	130	963	978	44472	44454	23	38	602	514	31096	31111	13	26	1.32564566823098e-167	2.51705578770411e-166	1.23365337558507e-183	2.6296601906929e-182	3.57012939913623e-05	9.93436869131566e-05	-1.77444029958487	-2.32192809488736	-0.547487795302493	downregulated_90
22937	22848	20698	20676	-	fadB	Shew185_0016	multifunctional fatty acid oxidation complex subunit alpha	13257	494000	196	229	2864	2769	132156	125829	37	59	1958	1773	101102	107281	24	48	0	0	2.72746231788179e-196	6.01239132415015e-195	0.000143554398525525	0.000389155565049098	-1.9565607387351	-2.25424128737579	-0.297680548640685	downregulated_90
54051			54068	+	-	predicted RNA	-	679	25324	1203	1406	113	129	5254	5864	192	308	134	109	6930	6651	195	377	2.01761683681787e-77	2.48436253013078e-76	3.13043875822722e-45	3.42529122237985e-44	0.00193074584151343	0.00496022766219396	-2.19059433837763	-1.89896016580387	0.291634172573763	downregulated_90
54069	54346	54831	54835	+	-	Shew185_0045	preprotein translocase subunit SecB	21421	798247	1404	1642	3940	4081	181800	185405	235	377	3979	3328	205395	201351	216	418	0	0	4.09535487021973e-97	6.23128237660705e-96	1.5672802215485e-74	1.37258513976312e-73	-2.12281769850914	-1.97387927969692	0.148938418812219	downregulated_90
54836	54836	55852	55882	+	gpsA	Shew185_0046	NAD(P)H-dependent glycerol-3-phosphate dehydrogenase	16273	606401	510	596	3686	3926	170052	178384	106	171	3679	3188	189908	192861	97	188	0	0	6.76646067676648e-62	8.24195034994817e-61	2.37902323485476e-67	1.90955701568538e-66	-1.80131600557626	-1.66457966878452	0.136736336791739	downregulated_90
70078	70078	70572	70630	+	-	Shew185_0058	NLP/P60 protein	698	26035	44	52	179	184	8260	8370	10	16	193	173	9982	10469	10	20	9.70611602061795e-37	7.4468486073298e-36	3.25515580816696e-23	2.54499119327102e-22	0.00165378703416473	1	-1.70043971814109	-1.37851162325373	0.321928094887362	downregulated_90
	72187	73218	73218	+	-	Shew185_0060	periplasmic-binding protein/LacI transcriptional regulator	1131	42147	34	40	252	259	11641	11807	7	11	256	214	13218	12960	6	12	2.19017957258974e-32	1.52502642350278e-31	1.72329470122455e-44	1.87201171991196e-43	0.582701939009021	1	-1.86249647625006	-1.73696559416621	0.125530882083859	downregulated_90
76456	76572	78968	79013	+	-	Shew185_0063	TonB-dependent receptor	7820	291401	103	121	1908	1897	88062	86203	22	36	1207	948	62343	57357	12	24	3.42019020340856e-243	8.35450785362341e-242	2.07786621025497e-184	4.45017886452237e-183	0.0266435344862378	0.0635367452998989	-1.74893823583228	-2.33390073655344	-0.584962500721156	downregulated_90
	92913	91297	91297	-	-	Shew185_0071	TAP domain-containing protein	1778	66256	35	40	351	342	16195	15548	6	9	320	309	16521	18741	5	10	7.28778593858207e-73	8.75891081288627e-72	2.36433035850014e-76	3.19892481738387e-75	0.613450558696549	1	-2.15200309344505	-2	0.15200309344505	downregulated_90
102140	102140	101688		-	-	Shew185_0080	thioesterase superfamily protein	526	19625	37	43	134	142	6208	6453	8	13	100	88	5177	5358	6	11	4.90140459847337e-36	3.69773745918216e-35	3.35081167372464e-36	3.22863922250781e-35	0.303719009350677	1	-1.72582503656101	-1.9668331360648	-0.241008099503795	downregulated_90
117636	117636	119303	119303	+	-	Shew185_0097	urocanate hydratase	2312	86167	44	51	574	522	26506	23759	9	15	254	217	13126	13130	4	7	1.48851159378995e-85	1.96110317560839e-84	7.93000324337132e-236	1.8762138563767e-234	4.87664006268047e-25	1	-1.76553474636298	-2.86507041991389	-1.09953567355091	downregulated_90
	119356	120897	120897	+	-	Shew185_0098	histidine ammonia-lyase	2953	110053	61	71	561	542	25924	24647	10	16	253	215	13090	13005	4	8	1.25718152256917e-150	2.21058494182493e-149	0	0	4.30521832813307e-26	1	-2.14974711950468	-3.14974711950468	-1	downregulated_90
153246	153208	152546	152544	-	-	Shew185_0129	response regulator receiver protein	3055	113847	146	171	796	800	36727	36381	34	55	567	447	29313	27052	22	42	2.72332151012166e-111	4.02179408635287e-110	6.69896626075816e-110	1.06970418842283e-108	0.0186816527568182	0.0450012733518452	-1.63649280136124	-2.02553509210714	-0.389042290745899	downregulated_90
	167476	168243		+	-	Shew185_0141	type 12 methyltransferase	1080	40267	44	52	159	152	7369	6924	5	9	84	86	4377	5244	3	6	1.17784336933579e-162	2.18142384673297e-161	4.15988962990175e-219	9.35250807837116e-218	0.000891165892276899	1	-2.53051471669878	-3.11547721741994	-0.584962500721156	downregulated_90
175378	175296	173755	173755	-	-	Shew185_0145	phosphoenolpyruvate carboxykinase	11892	443167	245	287	4594	4646	211947	211077	85	137	3836	3395	198000	205364	67	130	9.46515469419202e-162	1.73874122207536e-160	9.33372469666162e-26	7.66892761894798e-25	4.91238123056368e-48	3.07466077298023e-47	-1.06687484371516	-1.14253911364723	-0.0756642699320723	downregulated_90
176990	177033	177962	177986	+	-	Shew185_0148	general secretion pathway protein C	4863	181225	166	194	930	933	42928	42408	28	45	777	691	40149	41828	22	44	2.87092986478641e-268	7.58697781226303e-267	8.42096761025508e-153	1.57249391036127e-151	0.00201164097129612	0.00516511678936771	-2.10805974585745	-2.14048122354983	-0.0324214776923775	downregulated_90
177987	177987	180101		+	-	Shew185_0149	general secretion pathway protein D	11310	421470	170	199	2149	2153	99147	97829	28	46	1575	1265	81290	76539	19	37	0	0	2.99314536705156e-238	7.15662640936824e-237	0.00804169590247981	0.0198364758642501	-2.11306266448664	-2.4271712549147	-0.314108590428063	downregulated_90
	180094	181659	181659	+	-	Shew185_0150	general secretory pathway protein E	5887	219381	119	140	1254	1180	57867	53634	22	35	830	730	42874	44177	14	27	2.84186391322627e-280	7.78326243870879e-279	4.73634594398012e-208	1.05958155053694e-206	0.53587929005088	1	-2	-2.3743955147815	-0.374395514781498	downregulated_90
181660	181663	182886	182886	+	-	Shew185_0151	general secretion pathway protein F	4293	160001	111	130	1349	1362	62254	61882	31	50	827	752	42691	45530	18	36	7.72246375499003e-109	1.12937908442718e-107	9.70985752609656e-96	1.45294192584206e-94	0.00527948158140559	0.0131521374125534	-1.37851162325373	-1.85244281158614	-0.473931188332412	downregulated_90
182887	182950	183384	183385	+	-	Shew185_0152	general secretion pathway protein G	2559	95369	187	219	935	923	43175	41969	60	97	488	388	25222	23484	29	55	1.19081715539482e-59	1.27519021924862e-58	7.90543086827445e-96	1.18686518583828e-94	2.28385919704647e-17	8.88954324845218e-17	-1.17487421741405	-1.99342734607651	-0.818553128662468	downregulated_90
183386	183386	183961		+	-	Shew185_0153	general secretion pathway protein H	2424	90348	134	156	773	860	35693	39071	40	64	421	382	21743	23115	20	38	3.754301092718e-63	4.09799194154412e-62	6.32877058910549e-101	9.76099463896509e-100	1.87653739481018e-14	6.80583666705233e-14	-1.28540221886225	-2.03747470541866	-0.752072486556414	downregulated_90
	183948	184316		+	-	Shew185_0154	general secretion pathway protein I	1506	56148	130	152	520	501	24002	22787	39	63	233	270	12044	16346	19	38	2.34174938066999e-34	1.70683313729801e-33	4.83805169475471e-75	6.43033988488134e-74	1.25912042307495e-14	4.59981017936596e-14	-1.27064758994367	-2	-0.729352410056331	downregulated_90
	184297	185070		+	-	Shew185_0155	general secretion pathway protein J	1283	47811	52	61	472	403	21783	18345	16	25	252	205	13019	12442	8	16	5.92490488029672e-28	3.77639564937389e-27	2.03066750178208e-62	2.48687979418787e-61	2.36386793848326e-12	1	-1.28688114778816	-1.93073733756289	-0.643856189774725	downregulated_90
186066	186157	187347	187348	+	-	Shew185_0157	general secretion pathway protein L	5925	220805	158	185	2119	2122	97792	96423	50	81	898	835	46353	50506	20	40	3.13686305449689e-109	4.61742154503957e-108	6.46678578198677e-162	1.2596295236551e-160	7.33530398305137e-30	3.56432674187195e-29	-1.19153145763169	-2.20945336562895	-1.01792190799726	downregulated_90
187349	187349	187825	187831	+	-	Shew185_0158	general secretion pathway M protein	1975	73601	131	154	742	718	34253	32644	43	70	353	296	18238	17953	19	37	7.46261624282015e-45	6.56100443605141e-44	3.03020421528872e-93	4.47499766303585e-92	3.62309824080129e-23	1.58497395451898e-22	-1.13750352374994	-2.05733317506595	-0.919829651316017	downregulated_90
193915	194022	194621	194625	+	-	Shew185_0165	phage tail collar domain-containing protein	12031	448331	639	747	544	511	25107	23243	25	40	307	258	15845	15633	13	26	0	0	0	0	6.0783319465192e-11	2.01525913912841e-10	-4.22303633790188	-4.84452471464815	-0.62148837674627	downregulated_90
194716	194716	205815		+	-	Shew185_0166	putative outer membrane adhesin-like protein	53878	2007688	154	180	4022	4035	185570	183327	10	16	2396	2081	123701	125913	5	11	0	0	0	0	0.527582880508635	1	-3.49185309632968	-4.03242147769238	-0.540568381362703	downregulated_90
208316	208316	208927		+	-	Shew185_0170	TetR family transcriptional regulator	585	21805	30	35	206	223	9541	10168	10	16	217	196	11211	11870	9	18	9.39146136223712e-11	3.37629386602622e-10	8.12173906410069e-13	4.94637989631685e-12	0.839285995394102	1	-1.12928301694497	-0.959358015502654	0.169925001442312	downregulated_90
275746	275771	276283	276315	+	-	Shew185_0235	hypothetical protein	6303	234902	391	457	1495	1436	68975	65240	81	130	1063	909	54892	55028	55	107	6.98254576433485e-230	1.6434439744286e-228	5.51613094417096e-138	9.93123336123847e-137	0.200299758691778	0.446548894685813	-1.81368254202962	-2.09458336865692	-0.280900826627308	downregulated_90
	286385	284865		-	-	Shew185_0248	aldehyde dehydrogenase	16381	610409	343	401	50	69	2331	3135	1	1	30	24	1599	1492	0	1	0	0	0	0	7.66695252530428e-05	1	-8.64745842645492	-8.64745842645492	0	downregulated_90
	286647	288527		+	-	Shew185_0249	Fis family GAF modulated sigma54 specific transcriptional regulator	1990	74154	33	39	451	388	20821	17670	6	10	260	202	13458	12251	3	6	6.89500092905157e-80	8.75239022426518e-79	1.06471032157291e-171	2.14795801035178e-170	4.48585875372495e-10	1	-1.96347412397489	-2.70043971814109	-0.736965594166206	downregulated_90
311118	311122	311973	311973	+	-	Shew185_0271	ribokinase-like domain-containing protein	2186	81486	81	95	511	528	23585	23996	17	27	432	353	22309	21355	13	25	1.34994581422835e-79	1.708796956442e-78	1.29468436111356e-83	1.83983604650069e-82	0.353387552834001	1	-1.81496810616748	-1.92599941855622	-0.111031312388744	downregulated_90
313882	313887	314582	314582	+	-	Shew185_0273	MOSC domain-containing protein	1072	39962	49	57	357	286	16469	13037	13	21	304	250	15724	15123	11	22	4.40154774331297e-24	2.54355425217792e-23	9.6726629335779e-30	8.50403964919038e-29	0.550449132198817	1	-1.44057259138598	-1.37345839552744	0.067114195858537	downregulated_90
	318967	317318		-	-	Shew185_0276	electron-transferring-flavoprotein dehydrogenase	4704	175305	90	106	743	754	34285	34280	12	20	435	397	22458	24029	7	14	0	0	0	0	2.10487766720581e-07	1	-2.40599235967584	-2.9205655325056	-0.514573172829758	downregulated_90
324552	324552	324391	324391	-	-	Shew185_0284	hypothetical protein	511	19071	100	117	70	69	3244	3177	12	19	62	37	3209	2283	8	16	1.50312462662489e-84	1.96318502535199e-83	1.43001580956678e-88	2.06461387969083e-87	0.451358433037562	1	-2.62243720613982	-2.8703647195834	-0.247927513443586	downregulated_90
325045	325045	325566	325626	+	-	Shew185_0285	hypothetical protein	2222	82799	135	158	910	809	41984	36773	46	75	709	539	36615	32640	34	66	4.71707954265868e-48	4.40423191183359e-47	5.90549544201659e-36	5.66601569054628e-35	0.566772356578443	1	-1.07496205768122	-1.25938662881865	-0.184424571137427	downregulated_90
325627	325627	326304	326353	+	-	Shew185_0286	two component transcriptional regulator	2305	85909	108	126	839	848	38751	38560	35	57	624	528	32213	31941	24	47	1.21082854217287e-53	1.20788834041484e-52	1.66821733211795e-45	1.82977527277694e-44	0.435565832100188	0.932412124709023	-1.14438990933517	-1.42269107182228	-0.278301162487104	downregulated_90
	339282	340460	340460	+	-	Shew185_0299	hypothetical protein	1486	55409	40	46	74	88	3450	4029	1	3	59	45	3088	2729	1	2	0	0	0	0	0.126956577758722	1	-3.93859945533586	-4.52356195605701	-0.584962500721156	downregulated_90
	340465	341586		+	-	Shew185_0300	class V aminotransferase	1404	52322	39	46	170	192	7858	8729	4	7	102	93	5309	5668	2	4	1.55413846953825e-189	3.26658220643877e-188	0	0	9.51226048805073e-06	1	-2.71620703399941	-3.52356195605701	-0.807354922057604	downregulated_90
	345005	346048	346048	+	-	Shew185_0304	histidine kinase	1218	45394	37	43	399	414	18449	18834	11	17	320	316	16532	19128	8	17	8.61200792992188e-27	5.29492024970299e-26	2.20663061070644e-31	1.99037200195257e-30	0.290839338230526	1	-1.33880191345176	-1.33880191345176	0	downregulated_90
346049	346077	346784	346784	+	-	Shew185_0305	two component transcriptional regulator	1252	46681	56	65	367	370	16967	16832	14	23	378	265	19543	16037	13	25	3.83783416809686e-31	2.62377800387741e-30	1.38144653848939e-33	1.29517778162522e-32	0.989500704466226	1	-1.49880585697144	-1.37851162325373	0.120294233717712	downregulated_90
347204	347204	347875		+	-	Shew185_0306	hypothetical protein	697	26003	33	38	258	239	11929	10884	10	16	205	160	10626	9732	7	15	1.30344754794998e-11	4.90447915835636e-11	2.40319226400197e-23	1.8887001462652e-22	0.00121686036258638	1	-1.24792751344359	-1.34103691783507	-0.0931094043914815	downregulated_90
356341	356312	355659	355659	-	-	Shew185_0312	hypothetical protein	2153	80237	104	122	439	500	20267	22749	20	32	344	317	17781	19185	14	28	2.1056795988792e-85	2.76615293817881e-84	3.56952317931127e-110	5.72009760542824e-109	0.0190377470959225	0.0457371499874927	-1.93073733756289	-2.12338241550528	-0.192645077942396	downregulated_90
356563	356563	356342	356342	-	-	Shew185_0313	hypothetical protein	346	12895	49	58	78	106	3616	4856	11	19	62	59	3205	3610	7	15	7.66404199374303e-24	4.38958248031999e-23	3.92631448703712e-26	3.26158367038984e-25	0.206775027548156	1	-1.61005348168399	-1.95109039951905	-0.341036917835067	downregulated_90
357653	357653	358606		+	-	Shew185_0315	alpha/beta hydrolase fold protein	985	36724	32	38	338	319	15619	14529	9	15	271	194	14015	11780	7	13	1.04102558775597e-19	5.23874680519958e-19	2.26164935854207e-33	2.1116515395148e-32	0.00158114106149755	1	-1.34103691783507	-1.54748779530249	-0.206450877467426	downregulated_90
	358603	359208	359208	+	-	Shew185_0316	hypothetical protein	699	26052	36	42	263	242	12173	11008	11	19	181	158	9367	9578	8	15	1.96555374220904e-11	7.34077467854765e-11	1.09605526586065e-26	9.1723587896746e-26	1.80582793932226e-05	1	-1.14438990933517	-1.48542682717024	-0.341036917835067	downregulated_90
392146	392130	390466	390466	-	-	Shew185_0349	AMP-dependent synthetase and ligase	12064	449567	230	270	1450	1418	66921	64424	24	39	1076	977	55583	59138	17	34	0	0	0	0	0.00269888869428128	0.00687501578887096	-2.79141337818858	-2.98935275580049	-0.197939377611909	downregulated_90
402813	402813	403940	403940	+	-	Shew185_0359	filamentation induced by cAMP protein fic	1555	57949	43	51	477	488	22018	22186	12	19	398	386	20557	23349	10	19	4.4340679720971e-39	3.55906805788753e-38	1.3639160747177e-37	1.33989929166289e-36	0.89091412900726	1	-1.42449782852791	-1.42449782852791	0	downregulated_90
	425830	425366		-	-	Shew185_0382	hypothetical protein	448	16713	30	35	68	70	3147	3212	4	6	53	42	2784	2578	2	5	2.99221971344515e-63	3.27405348306505e-62	6.90903307963916e-68	8.92054871053982e-67	0.385126493959928	1	-2.54432051622381	-2.8073549220576	-0.263034405833794	downregulated_90
430211	430211	431779	431779	+	-	Shew185_0385	2-isopropylmalate synthase	5672	211379	115	134	554	628	25561	28563	10	17	477	406	24644	24608	8	15	0	0	0	0	0.699062840196424	1	-2.97862634920743	-3.15919859484925	-0.180572245641821	downregulated_90
431780	431850	432944		+	-	Shew185_0386	3-isopropylmalate dehydrogenase	5228	194846	152	177	480	448	22147	20391	12	19	372	338	19246	20455	9	18	0	0	0	0	0.28546491714246	1	-3.21967803663941	-3.29768054864069	-0.0780025120012732	downregulated_90
	432944	434350	434377	+	-	Shew185_0387	isopropylmalate isomerase large subunit	7436	277116	168	196	646	683	29819	31031	13	21	531	477	27422	28888	10	20	0	0	0	0	0.613978076443787	1	-3.22239242133645	-3.29278174922785	-0.070389327891398	downregulated_90
434378	434378	434983	434983	+	leuD	Shew185_0388	isopropylmalate isomerase small subunit	2127	79284	111	130	214	155	9918	7085	8	14	142	123	7353	7492	6	12	0	0	0	0	0.0615039622304597	1	-3.21501289097085	-3.4374053123073	-0.222392421336448	downregulated_90
	437053	438537	438537	+	-	Shew185_0390	glycerol kinase	2371	88363	50	59	486	495	22449	22508	9	15	413	331	21341	20043	7	13	3.68637101237275e-102	5.23858824053851e-101	1.42999089373973e-112	2.31617521462718e-111	0.269067003313315	1	-1.97575245375332	-2.18220333122075	-0.206450877467426	downregulated_90
471892	471847	471320		-	-	Shew185_0413	hypothetical protein	5408	201526	326	381	1514	1604	69864	72875	84	135	1166	1033	60215	62523	60	116	3.09305605399942e-141	5.21549265224753e-140	6.64601365077859e-73	8.78167710171591e-72	0.00454538183777662	0.0114241270995064	-1.49683159044249	-1.71566619236575	-0.218834601923259	downregulated_90
	499035	496699		-	-	Shew185_0439	peptidase M4 thermolysin	90537	3373691	1234	1443	3592	3674	165718	166941	44	71	279	248	14415	15030	3	6	0	0	0	0	0	0	-4.34510846498652	-7.90989308377004	-3.56478461878353	downregulated_90
499191			499036	-	-	predicted RNA	-	4053	151058	828	968	118	127	5459	5776	22	36	11	6	605	368	1	3	0	0	0	0	4.36202639023028e-292	1.89538435167795e-290	-4.74893823583228	-8.33390073655344	-3.58496250072116	downregulated_90
507055	507053	506667	506667	-	-	Shew185_0445	hypothetical protein	655	24418	53	63	217	199	10035	9078	15	24	159	140	8240	8481	11	21	4.04099181720159e-15	1.74414919025158e-14	3.41911601612813e-29	2.98281569051796e-28	0.00192553770258343	1	-1.39231742277876	-1.58496250072116	-0.192645077942396	downregulated_90
	508589	507261	507261	-	hslU	Shew185_0446	ATP-dependent protease ATP-binding subunit HslU	1705	63548	40	47	453	449	20918	20436	9	15	378	290	19522	17588	7	13	8.70475684378154e-52	8.51445804698026e-51	1.84255914108716e-63	2.27500676463739e-62	0.0776127024806078	1	-1.64769825606912	-1.85414913353655	-0.206450877467426	downregulated_90
	509133	508609		-	-	Shew185_0447	ATP-dependent protease peptidase subunit	612	22833	37	43	185	184	8539	8392	10	16	142	116	7342	7055	7	13	2.73667409871714e-24	1.59780752611147e-23	7.17512541226359e-33	6.60374577149067e-32	0.0356207356358475	1	-1.4262647547021	-1.72582503656101	-0.299560281858908	downregulated_90
529406	529403	529191	529191	-	-	Shew185_0466	hypothetical protein	878	32746	131	153	221	236	10226	10739	30	49	117	111	6086	6762	15	30	4.23333584548554e-22	2.29933229396024e-21	3.86712440591093e-89	5.60113307381779e-88	5.27219338749515e-14	1.88638494996758e-13	-1.64267799857744	-2.35049724708413	-0.70781924850669	downregulated_90
529639	529817	530575	530602	+	-	Shew185_0467	uridine phosphorylase	10532	392480	442	517	4097	4010	189047	182219	152	244	4068	3498	209977	211629	143	277	2.60472921827694e-147	4.5098740756297e-146	1.76664763911752e-17	1.21699400627623e-16	3.68686306229129e-83	3.62983315435606e-82	-1.08328313275205	-0.900278304265746	0.183004828486302	downregulated_90
531484	531430	530678	530678	-	-	Shew185_0468	hypothetical protein	854	31853	36	42	258	250	11925	11385	9	15	274	226	14162	13705	9	18	1.91944344877352e-17	8.99788894710326e-17	2.89648863136448e-21	2.17429105068706e-20	0.792505361791842	1	-1.48542682717024	-1.22239242133645	0.263034405833794	downregulated_90
	534686	534462		-	-	Shew185_0472	hypothetical protein	279	10424	39	46	61	67	2854	3054	8	13	36	28	1882	1740	4	8	3.74643975708848e-24	2.17053349516447e-23	7.65421080372532e-43	8.1386773228317e-42	0.000857174505022588	1	-1.82312223791592	-2.52356195605701	-0.700439718141092	downregulated_90
541824	541912	543156	543156	+	-	Shew185_0478	malate dehydrogenase	5494	204735	140	164	1724	1875	79560	85188	41	66	3867	3318	199601	200728	83	160	3.71520605806106e-114	5.59633872545931e-113	1.84917434351391e-05	7.33662761926194e-05	0	0	-1.31315788525963	-0.0356239097307214	1.27753397552891	downregulated_90
543315	543342	545285	545297	+	-	Shew185_0479	regulatory protein CsrD	3127	116557	51	59	705	856	32552	38910	11	18	813	630	41971	38130	10	20	3.39722518096683e-121	5.3491500323307e-120	1.55818636163901e-57	1.83370941881424e-56	1.88908925178223e-08	1	-1.71271804791953	-1.56071495447448	0.15200309344505	downregulated_90
	591021	590173		-	-	Shew185_0514	hypothetical protein	1004	37422	37	44	121	131	5626	5954	4	6	95	102	4933	6174	3	6	1.73427007866539e-182	3.56234840249495e-181	3.37014034215672e-150	6.2161894719209e-149	0.656378132162834	1	-2.87446911791614	-2.87446911791614	0	downregulated_90
607227	607227	607706	607706	+	-	Shew185_0529	activator of Hsp90 ATPase 1 family protein	1172	43683	77	91	197	144	9126	6569	10	16	124	108	6416	6577	6	13	3.41534465047944e-169	6.59570191261394e-168	1.06832520624039e-171	2.14795801035178e-170	0.230267619362488	1	-2.5077946401987	-2.8073549220576	-0.299560281858908	downregulated_90
623917	624057	624683	624693	+	-	Shew185_0543	cytochrome c family protein	4925	183530	250	292	530	593	24473	26941	25	41	322	264	16637	16024	13	26	0	0	0	0	3.56115482091998e-12	1.21547270662669e-11	-2.83227255426193	-3.48938484073893	-0.657112286476992	downregulated_90
624694	624694	625761	625761	+	-	Shew185_0544	cytochrome c class I	6142	228903	183	214	761	833	35139	37885	21	34	395	342	20405	20743	9	19	0	0	0	0	1.04071606920449e-19	4.19161846411326e-19	-2.65400414515081	-3.49353947295756	-0.839535327806754	downregulated_90
	632798	632433	632433	-	-	Shew185_0551	hypothetical protein	362	13512	31	36	109	127	5033	5792	9	14	112	84	5781	5109	7	14	3.45588414012674e-19	1.70679130374128e-18	4.3670621183088e-15	2.83138503768113e-14	0.363938195391432	1	-1.36257007938471	-1.36257007938471	0	downregulated_90
	750379	751749	751749	+	-	Shew185_0623	hypothetical protein	5846	217874	135	158	631	682	29140	31010	13	21	257	219	13287	13263	5	9	0	0	0	0	2.50253525931139e-43	1	-2.91146332539834	-4.13385574673479	-1.22239242133645	downregulated_90
751965	751981	753105	753105	+	-	Shew185_0624	putative transmembrane protein	2057	76652	58	68	610	633	28149	28776	15	25	572	420	29530	25428	12	24	8.10132691568516e-58	8.51392937953052e-57	9.4761328746507e-46	1.04700842201825e-44	0.328179902935497	1	-1.44360665147561	-1.50250034052918	-0.0588936890535686	downregulated_90
	766333	763121	763121	-	-	Shew185_0630	collagenase	3171	118196	31	36	615	648	28414	29472	5	9	531	459	27456	27787	4	8	2.70347722994672e-156	4.90643116551375e-155	1.56832414757746e-124	2.7154240700776e-123	0.397321942435639	1	-2	-2.16992500144231	-0.169925001442312	downregulated_90
768148	768245	768649	768690	+	-	Shew185_0632	hypothetical protein	6480	241491	510	596	1972	1966	91000	89359	138	222	2400	1956	123881	118351	154	299	2.19880382715137e-149	3.85131569569653e-148	4.12999687121974e-26	3.42448731395266e-25	7.09416945225492e-66	5.58511354612195e-65	-1.42475265411206	-0.995166846264057	0.429585807847999	downregulated_90
769852	769852	768818	768788	-	-	Shew185_0633	aldose 1-epimerase	3288	122556	101	118	696	755	32132	34330	19	32	376	324	19449	19611	9	18	5.92037970332342e-148	1.02900753381994e-146	7.57949812057395e-271	1.89236198933004e-269	1.33728538960233e-16	5.10836236315549e-16	-1.88264304936184	-2.71271804791953	-0.830074998557688	downregulated_90
771165	771158	770013	769862	-	-	Shew185_0634	galactokinase	2291	85371	63	74	663	716	30602	32537	17	27	624	559	32230	33844	14	28	3.59214346705638e-67	4.13050797140656e-66	1.96941965269487e-42	2.07939425479629e-41	0.00198732755178589	1	-1.45456586346548	-1.40209844357135	0.0524674198941355	downregulated_90
784004	784076	784366	784373	+	groES	Shew185_0644	co-chaperonin GroES	8893	331412	974	1138	1841	1906	84959	86634	183	294	1561	1366	80602	82636	144	280	0	0	1.57315089867517e-127	2.76617467358485e-126	3.83401939201699e-10	1.24557394913909e-09	-1.95261249747022	-2.02300182536162	-0.070389327891398	downregulated_90
784374			784385	+	-	predicted RNA	-	351	13103	933	1091	74	76	3433	3453	178	286	58	53	3015	3240	134	260	2.39803810017918e-32	1.66462890548536e-31	9.66375686375279e-31	8.64762718164334e-30	0.798964882301413	1	-1.93156404954522	-2.06906757329515	-0.137503523749935	downregulated_90
784386	784424	786061	786178	+	groEL	Shew185_0645	chaperonin GroEL	42001	1565122	817	955	8947	8874	412806	403171	154	249	7773	6540	401185	395596	125	243	0	0	1.53011728476517e-78	2.10170213065465e-77	1.27776694114837e-59	9.32831794353715e-59	-1.93935499085503	-1.97454441931733	-0.0351894284623	downregulated_90
842705	842608	841256	841229	-	-	Shew185_0700	protease Do	4339	161717	102	119	1258	1343	58044	61058	27	44	875	749	45209	45305	17	33	7.36134044802152e-121	1.15506588488227e-119	2.89726243100236e-92	4.23712910216817e-91	0.275823459034957	0.603313751877527	-1.43538614467065	-1.85042364394949	-0.415037499278844	downregulated_90
857685	857627	855429	855429	-	-	Shew185_0715	hypothetical protein	11680	435255	169	197	2386	2305	110095	104729	30	48	1937	1617	100000	97812	23	44	0	0	4.51568625252672e-165	8.91108566601233e-164	5.42255008188954e-11	1.79915593392503e-10	-2.03708931873522	-2.16262020081908	-0.125530882083859	downregulated_90
860526	860606	861043	861043	+	-	Shew185_0718	transposase IS200-family protein	796	29678	57	67	275	292	12717	13309	18	29	245	158	12685	9587	13	25	1.37664927475101e-13	5.58445069353664e-13	1.32411093497763e-26	1.10399581460589e-25	0.000406612766517209	1	-1.2081081953302	-1.42223300068305	-0.214124805352848	downregulated_90
862171	861965	861501	861501	-	-	Shew185_0719	putative chemotaxis protein CheX	2141	79795	146	171	561	584	25892	26543	35	56	425	357	21983	21611	24	46	1.67689002225636e-68	1.94304256681448e-67	7.42313907229798e-80	1.03215893746814e-78	0.0213163309972938	0.0510484895478383	-1.61049759282829	-1.89429055882889	-0.283792966000591	downregulated_90
924362	924080	923040	923040	-	-	Shew185_0789	porin	6197	230924	189	221	1107	1138	51087	51745	30	49	764	595	39472	36044	18	36	0	0	0	0	0.010957893375751	0.0268685405127611	-2.17319271527622	-2.61797755794912	-0.444784842672896	downregulated_90
	933601	932879		-	modB	Shew185_0797	molybdate ABC transporter permease	784	29237	34	40	27	25	1264	1180	1	1	17	18	908	1113	0	1	0	0	0	0	0.304941297288067	1	-5.32192809488736	-5.32192809488736	0	downregulated_90
934409	934409	933618	933618	-	-	Shew185_0798	molybdenum ABC transporter periplasmic molybdate-binding protein	4321	161023	173	203	123	122	5710	5574	4	7	83	72	4323	4407	2	5	0	0	0	0	0.0858279228998645	1	-4.85798099512757	-5.34340782229781	-0.485426827170242	downregulated_90
	944332	942644	942644	-	-	Shew185_0805	hypothetical protein	2160	80489	40	47	437	436	20182	19822	7	11	331	275	17114	16668	5	10	7.04696371600948e-93	9.5344997103733e-92	1.67884511391698e-129	2.96355510538705e-128	0.00626632430861888	1	-2.09515723304034	-2.23266075679028	-0.137503523749935	downregulated_90
950840	950830	950171	950171	-	-	Shew185_0811	hypothetical protein	734	27375	35	41	280	302	12928	13754	12	20	245	246	12672	14889	10	20	2.77708484238179e-11	1.02781706820011e-10	1.37846683336321e-15	9.13385868030547e-15	0.256323813518429	1	-1.03562390973072	-1.03562390973072	0	downregulated_90
988128	988128	993476	993476	+	-	Shew185_0835	multi-sensor hybrid histidine kinase	6699	249645	39	46	1804	1801	83247	81864	9	15	846	750	43711	45411	4	8	2.19199060547583e-181	4.40249135384235e-180	1.53959268019118e-266	3.82275786911206e-265	6.58955242849624e-23	1	-1.61667136044849	-2.52356195605701	-0.906890595608519	downregulated_90
1000550	1000542	999052	999052	-	-	Shew185_0841	curlin-associated protein	5767	214898	123	144	2271	2392	104808	108703	44	71	1096	906	56604	54850	19	37	2.85410092850292e-87	3.77125207482593e-86	6.03685404572544e-108	9.60582515233566e-107	2.91186877111571e-21	1.21502631363545e-20	-1.02017788193763	-1.96047163581336	-0.940293753875732	downregulated_90
1001016	1000976	1000557	1000555	-	-	Shew185_0842	curlin-associated protein	4468	166495	339	396	1663	1723	76745	78287	114	184	800	661	41337	39998	50	96	1.65202717440682e-77	2.03975704949301e-76	2.14084369631467e-127	3.74979560606434e-126	4.01422681975472e-28	1.90549275194029e-27	-1.1057946640226	-2.04439411935845	-0.938599455335857	downregulated_90
1002065	1002065	1001553	1001553	-	-	Shew185_0843	hypothetical protein	765	28537	47	55	164	196	7575	8905	10	16	130	112	6755	6781	6	13	4.90974321218638e-48	4.57466589193201e-47	7.59525898050404e-60	9.05619401923424e-59	0.0463988852802572	1	-1.78135971352466	-2.08091999538357	-0.299560281858908	downregulated_90
1008793	1008817	1010109	1010109	+	-	Shew185_0851	aminopeptidase B	3539	131900	87	102	1408	1367	64984	62134	30	49	992	804	51238	48686	20	38	1.7564076411878e-66	1.99929625454098e-65	4.65361353520681e-45	5.06739266640953e-44	0.946152438896953	1	-1.05771549785629	-1.42449782852791	-0.366782330671623	downregulated_90
1010288	1010288	1010794		+	-	Shew185_0852	N-acetyltransferase GCN5	479	17849	30	35	60	70	2784	3210	3	5	53	52	2784	3168	3	5	1.49688968217947e-80	1.91627322203088e-79	3.20787580562709e-67	4.11829283114455e-66	0.649028605430389	1	-2.8073549220576	-2.8073549220576	0	downregulated_90
1012280	1012276	1011389	1011389	-	-	Shew185_0853	phosphoribulokinase	2802	104431	100	117	701	755	32352	34300	23	37	577	512	29797	30984	17	34	1.87820121582073e-101	2.65237227946684e-100	3.88889812249238e-79	5.37429070811715e-78	0.546130035726895	1	-1.66091135395446	-1.78290187833307	-0.12199052437861	downregulated_90
	1013828	1014334		+	-	Shew185_0856	hypothetical protein	804	29985	50	59	139	134	6433	6107	7	12	108	108	5621	6536	6	11	3.59326969017363e-97	4.98097721775909e-96	1.77688372650267e-78	2.43325380608047e-77	0.547898449121798	1	-2.29768054864069	-2.42321143072454	-0.125530882083859	downregulated_90
1037928	1037928	1037752		-	-	Shew185_0876	DNA-binding domain-containing protein	194	7252	35	40	52	76	2435	3495	10	16	40	34	2113	2100	6	11	6.16743209368274e-11	2.24040398965854e-10	7.50100578256129e-15	4.82863890760605e-14	0.031871241257217	1	-1.32192809488736	-1.86249647625006	-0.540568381362703	downregulated_90
1039475	1039475	1039924	1039924	+	-	Shew185_0878	hypothetical protein	606	22596	42	50	152	120	7014	5465	8	13	122	110	6330	6663	7	14	1.07756791589133e-50	1.04049773758823e-49	4.0754059671051e-37	3.97770184996716e-36	0.162378363454827	1	-1.94341647163363	-1.83650126771712	0.106915203916512	downregulated_90
1039925	1039927	1040220	1040492	+	-	Shew185_0879	hypothetical protein	699	26075	75	88	169	190	7809	8674	17	28	163	117	8460	7132	13	26	5.07428492357569e-39	4.0657258102196e-38	8.94421026054377e-39	8.84439522262523e-38	0.759558683904232	1	-1.65207669657969	-1.75899190049621	-0.106915203916512	downregulated_90
	1066496	1067308		+	-	Shew185_0899	hypothetical protein	3507	130692	137	160	201	212	9315	9658	7	11	158	140	8204	8516	5	10	0	0	0	0	0.00299749524714435	1	-3.86249647625007	-4	-0.137503523749935	downregulated_90
1089531	1089531	1088047	1088029	-	pntB	Shew185_0917	pyridine nucleotide transhydrogenase	5597	208588	120	140	1585	1576	73127	71622	30	48	1482	1408	76520	85177	28	54	1.31160365611655e-148	2.28846985405046e-147	4.32763627658799e-44	4.66744351644418e-43	2.81208360517581e-22	1.21373503455487e-21	-1.54432051622381	-1.3743955147815	0.169925001442312	downregulated_90
1091347	1091069	1089543	1089532	-	pntA	Shew185_0918	NAD(P) transhydrogenase subunit alpha	7523	280334	157	183	2151	2177	99269	98915	40	64	1823	1666	94118	100814	32	63	3.54657999952224e-185	7.35183257699129e-184	5.70544275885987e-61	6.87543888727674e-60	5.12428791795912e-16	1.94267257560883e-15	-1.51569983828404	-1.53841991478413	-0.0227200765000835	downregulated_90
1113603	1113576	1111342		-	-	Shew185_0933	response regulator receiver modulated diguanylate cyclase/phosphodiesterase	4141	154327	59	69	1006	939	46436	42660	12	19	726	562	37508	34050	8	16	2.3712439589813e-172	4.63881015179069e-171	7.65835409459627e-142	1.38988362062171e-140	0.334660795619601	1	-1.86059694333458	-2.10852445677817	-0.247927513443586	downregulated_90
1124015	1123904	1123260	1123260	-	-	Shew185_0942	heat shock protein DnaJ domain-containing protein	2160	80495	106	124	627	642	28968	29211	28	45	515	439	26588	26553	21	41	2.12300779427057e-63	2.33996883470944e-62	2.22283250023498e-54	2.57563591501587e-53	0.939335401871151	1	-1.4623432140572	-1.59664430576879	-0.134301091711591	downregulated_90
	1125033	1125572	1125572	+	-	Shew185_0944	N-acetyltransferase GCN5	601	22398	35	41	133	134	6169	6088	7	11	124	116	6420	7045	6	12	8.05443399431637e-51	7.79400154610615e-50	1.33175467332747e-34	1.25903752484662e-33	0.0458836841234075	1	-1.89812038598079	-1.77258950389693	0.125530882083859	downregulated_90
	1152566	1151274	1151274	-	-	Shew185_0966	gluconate 2-dehydrogenase acceptor subunit	2605	97076	64	75	824	891	38018	40492	18	30	465	436	24031	26421	10	19	1.42095643849038e-69	1.6635497786368e-68	1.28265642601796e-92	1.8880535469626e-91	2.69032550094234e-09	8.50180485227861e-09	-1.32192809488736	-1.9808911770523	-0.658963082164933	downregulated_90
	1153099	1152566		-	-	Shew185_0967	2Fe-2S iron-sulfur cluster-binding domain-containing protein	1157	43124	69	80	286	303	13237	13799	15	25	188	159	9753	9618	9	18	3.644815136145e-30	2.43652656808273e-29	1.00831147343388e-81	1.41508060510798e-80	8.22912279039408e-09	1	-1.67807190511264	-2.15200309344505	-0.473931188332412	downregulated_90
	1155993	1153096		-	-	Shew185_0968	aldehyde oxidase and xanthine dehydrogenase molybdopterin-binding subunit	4742	176727	52	60	1113	1226	51350	55718	11	18	761	694	39312	42031	7	14	1.11008458226044e-180	2.20989965957485e-179	5.95239263807995e-147	1.09344968827168e-145	0.134542391034011	1	-1.73696559416621	-2.09953567355091	-0.362570079384708	downregulated_90
	1205656	1205105	1205105	-	-	Shew185_1012	hypothetical protein	873	32535	50	58	55	77	2573	3528	3	5	33	37	1732	2286	1	3	1.11253693020376e-308	1.11253695787885e-308	0	0	0.00563153556932596	1	-3.53605290024021	-4.27301849440642	-0.736965594166206	downregulated_90
1220200	1220173	1218572	1218556	-	-	Shew185_1025	AMP-dependent synthetase and ligase	3747	139640	74	87	597	681	27587	30942	11	18	468	418	24155	25314	7	15	4.19640023217824e-230	9.98080665748078e-229	1.1172810488921e-227	2.58922721022738e-226	0.168704978186293	1	-2.27301849440642	-2.53605290024021	-0.263034405833794	downregulated_90
	1224157	1226742		+	-	Shew185_1028	TonB-dependent receptor	3265	121675	40	47	101	94	4697	4296	1	1	102	95	5265	5752	1	2	0	0	0	0	0.00521421544620107	1	-5.55458885167764	-4.55458885167764	1	downregulated_90
	1227652	1229193		+	-	Shew185_1030	peptidase S10 serine carboxypeptidase	1786	66572	36	43	510	463	23559	21068	9	14	205	162	10626	9812	3	6	2.80639554500914e-53	2.7872750478893e-52	4.24466090063933e-204	9.44907517733454e-203	4.78982072862473e-37	1	-1.61890983264449	-2.84130225398094	-1.22239242133645	downregulated_90
1231176	1231176	1231841	1231841	+	-	Shew185_1034	uracil-DNA glycosylase	811	30227	38	45	315	275	14542	12516	12	20	383	315	19769	19098	15	29	8.47949636788191e-14	3.46776869560709e-13	2.49169850430227e-11	1.44544101937637e-10	0.00114716449938575	1	-1.16992500144231	-0.633872101202103	0.53605290024021	downregulated_90
1236965	1237125	1237538	1237546	+	-	Shew185_1042	hypothetical protein	7703	287055	593	693	1271	1275	58663	57939	87	140	882	726	45554	43935	55	108	0	0	0	0	0.365825761290834	0.789855047908876	-2.30742852519225	-2.68182403997375	-0.374395514781498	downregulated_90
1239945	1239870	1237849	1237849	-	-	Shew185_1043	methyl-accepting chemotaxis sensory transducer	10891	405846	171	200	3288	3498	151722	158942	47	76	2561	2263	132216	136941	34	66	1.22607300598945e-219	2.81249944876463e-218	1.41059572370905e-66	1.79058485265202e-65	6.90889426291989e-15	2.55075924625286e-14	-1.39592867633114	-1.59946207041627	-0.203533394085132	downregulated_90
1259227	1259227	1259607	1259607	+	-	Shew185_1060	hypothetical protein	551	20555	46	53	115	97	5323	4447	7	12	76	64	3948	3929	5	10	8.13336543865906e-57	8.39147909070783e-56	4.17107963083211e-61	5.03986867693323e-60	0.204480742578225	1	-2.14295795384204	-2.40599235967584	-0.263034405833794	downregulated_90
	1268270	1267734		-	-	Shew185_1068	hypothetical protein	551	20548	32	38	95	122	4418	5572	5	9	71	52	3687	3170	3	6	4.03716371687826e-55	4.09976243518491e-54	2.8831372440278e-75	3.84333250907422e-74	0.00568073362443483	1	-2.07800251200127	-2.66296501272243	-0.584962500721156	downregulated_90
	1268476	1268781	1268781	+	-	Shew185_1069	hypothetical protein	325	12121	33	39	65	49	3007	2267	5	8	43	36	2267	2188	3	7	2.25915703021153e-40	1.85958663379343e-39	5.94555337020929e-43	6.33678199999428e-42	0.431696124375388	1	-2.28540221886225	-2.47804729680464	-0.192645077942396	downregulated_90
1272850	1272803	1272567	1272551	-	-	Shew185_1074	hypothetical protein	1931	71985	259	303	500	456	23083	20716	57	92	329	254	16986	15423	35	68	4.18930490704585e-65	4.69763495656084e-64	9.36540985312865e-107	1.47980024917092e-105	4.39885481915372e-06	1.26614171514367e-05	-1.71961202741594	-2.15571114222261	-0.436099114806674	downregulated_90
	1274987	1275325	1275325	+	-	Shew185_1077	hypothetical protein	376	14023	35	41	99	84	4588	3823	7	12	69	73	3596	4438	6	11	4.03606314312729e-29	2.62809356538793e-28	8.10527476842057e-25	6.54066726401653e-24	0.782676227796724	1	-1.77258950389693	-1.89812038598079	-0.125530882083859	downregulated_90
1285906	1286016	1288589	1288652	+	-	Shew185_1088	ATPase	10330	384959	127	149	2378	2349	109748	106760	26	42	1910	1556	98591	94144	19	37	0	0	8.2520823992477e-132	1.46815591977167e-130	2.56026774558076e-08	7.92455475498592e-08	-1.8268510976834	-2.00971515483321	-0.182864057149811	downregulated_90
	1289423	1290274		+	-	Shew185_1090	CDP-diacylglycerol--serine O-phosphatidyltransferase	801	29883	30	35	151	198	7006	9018	5	9	176	135	9099	8204	5	10	1.82661889498917e-63	2.02315950648433e-62	2.89979123091575e-43	3.10525037263229e-42	0.0427997553465045	1	-1.95935801550265	-1.8073549220576	0.15200309344505	downregulated_90
1317963	1317963	1318499	1318519	+	-	Shew185_1108	hemerythrin HHE cation-binding domain-containing protein	846	31556	50	58	289	306	13362	13922	15	25	288	228	14908	13826	13	26	4.73320954409825e-15	2.03902516013155e-14	8.72905350478138e-20	6.27131840828411e-19	0.41922775710911	1	-1.21412480535285	-1.15754127698648	0.0565835283663675	downregulated_90
1319061	1319049	1318864	1318864	-	-	Shew185_1109	hypothetical protein	10911	406580	1869	2185	351	374	16209	17011	55	89	214	211	11074	12812	33	64	0	0	0	0	1.16588979311997e-07	3.54314456967664e-07	-4.61768413342156	-5.09341756438796	-0.475733430966398	downregulated_90
	1325847	1323481	1323481	-	-	Shew185_1113	putative phosphoketolase	3788	141178	51	59	1539	1536	71003	69796	18	29	391	309	20184	18736	4	8	2.28146595519001e-63	2.50850234829773e-62	0	0	3.26636072439651e-221	1	-1.02466205423427	-2.88264304936184	-1.85798099512757	downregulated_90
1326121	1326281	1327723	1327723	+	-	Shew185_1114	amino acid carrier protein	4311	160665	95	111	1387	1380	64006	62736	27	43	1402	1160	72387	70212	25	49	1.52501970192709e-105	2.187798105717e-104	9.04774669226676e-31	8.11245382983204e-30	1.67408142499328e-22	7.24633521029181e-22	-1.36815111164801	-1.1797060222349	0.18844508941311	downregulated_90
1330135	1330110	1328704	1328704	-	-	Shew185_1116	peptidase M28	3321	123769	75	87	870	822	40167	37389	17	27	706	709	36479	42922	14	28	8.14230457860745e-125	1.30943325233904e-123	1.90756650292391e-67	2.45592393923451e-66	5.5728718003356e-05	1	-1.68805599368526	-1.63558857379112	0.0524674198941355	downregulated_90
1349318	1349254	1348238	1348238	-	-	Shew185_1135	periplasmic-binding protein/LacI transcriptional regulator	5623	209554	176	206	1031	1069	47600	48590	29	47	875	711	45204	43017	22	43	1.11253692963821e-308	1.11253694091824e-308	1.74524731067849e-180	3.65128360970189e-179	0.00647078551485524	0.016031513016245	-2.13191167550558	-2.26023577248112	-0.128324096975539	downregulated_90
1370429	1370371	1369649	1369649	-	-	Shew185_1149	hypothetical protein	16680	621561	735	859	3467	3484	159963	158301	136	220	572	520	29562	31463	21	42	0	0	0	0	0	0	-1.9651546076138	-4.3541968983597	-2.3890422907459	downregulated_90
1370481			1370430	-	-	predicted RNA	-	907	33806	556	650	193	199	8935	9077	107	173	38	25	1991	1546	17	34	1.20439321413635e-40	9.96822881809921e-40	0	0	1.27661593497121e-110	1.73765885847436e-109	-1.90966768027909	-4.25683306666548	-2.34716538638639	downregulated_90
1373903	1373875	1372511	1372511	-	-	Shew185_1152	beta alanine--pyruvate transaminase	7296	271897	170	199	1078	1116	49751	50721	22	36	692	621	35718	37600	13	26	0	0	0	0	0.00542442810542994	0.0135057799495526	-2.46669961910134	-2.93618490240256	-0.46948528330122	downregulated_90
1374066	1374155	1375651	1375651	+	-	Shew185_1153	aldehyde dehydrogenase	7914	294912	168	197	1085	1041	50065	47328	20	32	597	458	30818	27756	10	19	0	0	0	0	1.62912385806964e-13	5.71584682811857e-13	-2.62205181945638	-3.37412430601279	-0.752072486556414	downregulated_90
	1387247	1385940	1385940	-	-	Shew185_1162	FAD dependent oxidoreductase	1854	69101	45	52	254	251	11718	11406	5	8	170	142	8811	8614	3	6	1.75353000598026e-103	2.50765889146354e-102	3.60655894734509e-302	9.26024993355255e-301	1.19581090116415e-07	1	-2.70043971814109	-3.11547721741994	-0.415037499278844	downregulated_90
1388732	1388732	1389493	1389493	+	-	Shew185_1164	peptidase C26	7339	273495	307	358	881	863	40650	39242	32	52	594	446	30700	26984	19	37	0	0	0	0	0.000363638094921749	0.000968344461373826	-2.78337605912316	-3.27436241163531	-0.490986352512142	downregulated_90
1389494	1389496	1390851	1390851	+	-	Shew185_1165	glutamate--putrescine ligase	7899	294350	185	217	866	837	39981	38040	17	28	504	452	26016	27397	10	19	0	0	0	0	3.95443137847246e-06	1	-2.95419631038688	-3.51362371900089	-0.559427408614019	downregulated_90
1391225			1391266	+	-	predicted RNA	-	662	24683	502	587	29	36	1356	1638	22	35	14	8	766	493	7	14	0	0	0	0	1.35254617260597e-07	4.09936697116458e-07	-4.06793367616509	-5.38986177105245	-1.32192809488736	downregulated_90
1391267	1391453	1392553	1392553	+	-	Shew185_1166	extracellular solute-binding protein	34846	1298503	1008	1179	1640	1730	75697	78610	43	70	513	393	26515	23809	11	22	0	0	0	0	1.3951147680026e-145	2.68277601557606e-144	-4.0740649860348	-5.74391638434247	-1.66985139830767	downregulated_90
1392669			1392731	+	-	predicted RNA	-	852	31778	431	504	43	46	2022	2122	20	32	22	20	1181	1253	9	19	0	0	0	0	0.000272174469850255	0.000729511523875031	-3.97727992349992	-4.72935241005633	-0.752072486556414	downregulated_90
	1392732	1393868		+	-	Shew185_1167	spermidine/putrescine ABC transporter ATPase	6396	238352	179	209	437	452	20166	20537	11	17	190	132	9808	8040	4	7	0	0	0	0	2.23267971959072e-41	1	-3.61989629083054	-4.90000421002328	-1.28010791919274	downregulated_90
	1393865	1394770		+	-	Shew185_1168	binding-protein-dependent transport systems inner membrane component	5055	188380	177	207	561	511	25882	23243	16	27	130	108	6730	6589	3	7	0	0	0	0	2.20701497532523e-138	1	-2.93859945533586	-4.88613203544172	-1.94753258010586	downregulated_90
	1394767	1395582		+	-	Shew185_1169	ornithine carbamoyltransferase	3540	131947	138	161	567	543	26180	24672	19	31	128	103	6645	6252	4	7	6.57711370446978e-230	1.55612444138738e-228	0	0	1.39726374190758e-159	3.0356898315771e-158	-2.37672056772774	-4.52356195605701	-2.14684138832927	downregulated_90
1403204	1403195	1401630	1401630	-	-	Shew185_1174	amino acid/peptide transporter	6625	246903	134	157	1462	1435	67449	65236	26	42	800	657	41294	39784	13	25	4.91591305313726e-265	1.29157041204228e-263	0	0	1.00583187001737e-11	3.3971257254174e-11	-1.90230332611287	-2.6507645591169	-0.748461233004036	downregulated_90
	1422520	1424640		+	-	Shew185_1187	methyl-accepting chemotaxis sensory transducer	3111	115949	46	54	511	535	23578	24318	7	11	407	319	21020	19313	4	9	8.13930525023072e-181	1.62750090379613e-179	1.30091023133624e-224	2.95417755548165e-223	0.0161422321559003	1	-2.29545588352617	-2.58496250072116	-0.289506617194985	downregulated_90
1437111	1437120	1438793		+	-	Shew185_1200	peptidoglycan-binding domain-containing protein	3824	142508	72	85	1481	1464	68362	66554	25	40	1129	993	58299	60063	18	35	1.77911756407749e-70	2.10466813404874e-69	7.46514230330777e-36	7.14724111623894e-35	0.00134918826624641	0.00349798151185744	-1.08746284125034	-1.28010791919274	-0.192645077942396	downregulated_90
1480263	1480422	1481000	1481034	+	-	Shew185_1239	RNA polymerase sigma factor RpoE	6768	252229	372	435	2156	2043	99481	92827	103	166	1644	1336	84865	80868	74	143	1.45918446492226e-151	2.60634569050739e-150	1.15008701790435e-65	1.42781407524994e-64	1.21841469435423e-05	3.4650824441704e-05	-1.38983215938917	-1.6050002539577	-0.215168094568535	downregulated_90
1481038	1481042	1481668	1481668	+	-	Shew185_1240	anti sigma-E protein, RseA	7333	273256	372	435	1911	1956	88162	88864	87	141	1359	1047	70173	63358	55	106	5.57616602196693e-205	1.20567915087409e-203	1.13977835701903e-121	1.93633774261992e-120	0.603151624874327	1	-1.6253202383373	-2.03695113617289	-0.411630897835594	downregulated_90
1489989	1489989	1490510		+	-	Shew185_1250	hypothetical protein	545	20310	33	38	67	94	3121	4302	4	7	42	47	2188	2882	2	4	2.32875600407403e-80	2.97278202892954e-79	7.44806513015467e-117	1.24198547317967e-115	0.00895402889344737	1	-2.44057259138598	-3.24792751344359	-0.807354922057604	downregulated_90
	1502524	1502859	1502859	+	-	Shew185_1262	hypothetical protein	445	16615	42	49	113	109	5226	4978	9	15	86	62	4450	3771	6	12	5.74272426934556e-33	4.06761300519946e-32	2.39399233502924e-35	2.27756870778887e-34	0.197307986464633	1	-1.70781924850669	-2.02974734339405	-0.321928094887362	downregulated_90
1506395	1506367	1504373	1504373	-	-	Shew185_1264	chorismate mutase	16394	610913	261	306	2918	2911	134663	132295	41	66	2365	1974	122108	119408	31	60	0	0	8.84968133955108e-227	2.03003603926047e-225	2.0658858146906e-14	7.48055929213689e-14	-2.2129937233342	-2.35049724708413	-0.137503523749935	downregulated_90
1506772			1506658	-	-	predicted RNA	-	1875	69894	519	607	436	455	20159	20671	110	177	260	237	13422	14373	62	120	2.22883072024874e-65	2.51174215082395e-64	6.98642835063673e-130	1.23810469476578e-128	3.32787494989435e-09	1.04872154104411e-08	-1.77794715617268	-2.33866211064716	-0.560714954474479	downregulated_90
1508515	1508513	1508157	1508157	-	-	Shew185_1265	sigma 54 modulation protein/ribosomal protein S30EA	2163	80624	193	225	325	372	15034	16927	27	44	336	283	17353	17127	24	48	8.4120299733237e-115	1.27563635736409e-113	2.41097858550161e-125	4.19046624149299e-124	0.897143775649921	1	-2.35434957257974	-2.22881869049588	0.125530882083859	downregulated_90
1512279	1512467	1514935		+	thrA	Shew185_1271	bifunctional aspartokinase I/homoserine dehydrogenase I	13180	491135	170	198	1123	1025	51823	46586	12	19	930	827	48031	50037	10	19	0	0	0	0	3.72754697903528e-07	1	-3.38142910663602	-3.38142910663602	0	downregulated_90
	1514932	1515894	1515894	+	-	Shew185_1272	homoserine kinase	4476	166814	148	173	344	370	15909	16841	10	17	349	295	18060	17845	9	18	0	0	0	0	0.650565480581774	1	-3.34716538638639	-3.26470322619441	0.082462160191973	downregulated_90
1515895	1516007	1517290	1517290	+	-	Shew185_1273	threonine synthase	8740	325705	216	253	715	743	33002	33758	16	25	712	569	36754	34441	14	27	0	0	0	0	8.76782589324271e-05	1	-3.33913738491959	-3.22810607253084	0.111031312388744	downregulated_90
1519403	1519463	1522747	1522747	+	-	Shew185_1276	peptidase S41	17598	655761	170	199	6014	5730	277475	260328	50	81	2550	2156	131654	130459	20	39	1.86770772571895e-264	4.87871168353984e-263	3.75985472422533e-221	8.49539174938712e-220	1.88007470299186e-18	7.42662376120647e-18	-1.29677461765902	-2.3512224016814	-1.05444778402238	downregulated_90
1528477	1528486	1528842	1528842	+	-	Shew185_1283	sigma 54 modulation protein/ribosomal protein S30EA	1462	54497	130	152	360	355	16646	16128	28	45	184	157	9504	9518	13	26	2.24605704204845e-45	1.99018270059156e-44	6.67418290647628e-146	1.21615453848251e-144	1.37842787268334e-17	5.39784710282151e-17	-1.75607441711391	-2.54748779530249	-0.791413378188583	downregulated_90
	1535002	1536570	1536570	+	-	Shew185_1290	methyl-accepting chemotaxis sensory transducer	1757	65496	35	41	298	291	13793	13251	5	8	212	179	10962	10850	3	6	5.48708907646571e-79	6.9263004292035e-78	4.01819421065366e-173	8.1426993892125e-172	2.67953603546339e-05	1	-2.35755200461808	-2.77258950389693	-0.415037499278844	downregulated_90
1536891	1536905	1537129	1537184	+	-	Shew185_1291	hypothetical protein	1482	55254	210	245	150	158	6925	7191	19	31	128	76	6613	4615	13	24	0	0	0	0	0.124485350145898	0.283829110650512	-2.9824416286157	-3.35167543828141	-0.369233809665719	downregulated_90
1541821	1541810	1539393	1539393	-	-	Shew185_1294	peptidase S16, lon domain-containing protein	2733	101842	36	42	1074	1120	49573	50889	12	20	899	718	46418	43432	9	18	4.76097272642061e-55	4.82395420419164e-54	2.22382207862739e-32	2.02609918816878e-31	0.017855222265775	1	-1.0703893278914	-1.22239242133645	-0.15200309344505	downregulated_90
1550459	1550459	1551250	1551250	+	-	Shew185_1302	uroporphyrin-III C/tetrapyrrole methyltransferase	2164	80673	87	101	316	339	14597	15433	11	18	224	214	11611	12987	7	15	6.77457045406978e-120	1.05203724680211e-118	1.53204244527044e-227	3.53229582151894e-226	0.00018457612063979	1	-2.48828648130948	-2.75132088714328	-0.263034405833794	downregulated_90
1551310	1551310	1551525		+	-	Shew185_1303	hypothetical protein	743	27723	109	128	95	101	4427	4626	13	20	71	44	3682	2691	7	14	8.73410562202145e-127	1.42488892801137e-125	1.17642937447847e-168	2.35233820498594e-167	0.0139810934816396	1	-2.67807190511264	-3.1926450779424	-0.514573172829758	downregulated_90
	1560666	1561991		+	-	Shew185_1308	isocitrate lyase	2768	103158	66	77	235	233	10856	10598	5	8	209	120	10818	7298	3	6	4.58020939794757e-300	1.30999786514716e-298	0	0	0.000108574175721494	1	-3.2667865406949	-3.68182403997375	-0.415037499278844	downregulated_90
1564114	1564102	1563737	1563714	-	-	Shew185_1311	hypothetical protein	4556	169781	396	463	816	930	37660	42258	67	109	696	536	35958	32443	48	93	1.60670356543261e-251	3.98939198471975e-250	1.38995456591906e-196	3.07902190362169e-195	0.985317708850517	1	-2.08668405848331	-2.31570957215221	-0.229025513668895	downregulated_90
1566099	1566099	1564951		-	-	Shew185_1312	iron-containing alcohol dehydrogenase	5066	188782	140	164	681	692	31422	31470	17	27	305	244	15743	14792	6	13	0	0	0	0	1.11185013573e-32	1	-2.60266450245462	-3.65711228647699	-1.05444778402238	downregulated_90
1574218	1574116	1573487	1573487	-	-	Shew185_1319	cyclophilin type peptidyl-prolyl cis-trans isomerase	7727	287933	390	457	571	648	26374	29460	27	44	242	193	12520	11721	9	19	0	0	0	0	1.35192684703295e-44	8.03862818650253e-44	-3.37661873642077	-4.58812284161448	-1.21150410519371	downregulated_90
	1596959	1595418		-	-	Shew185_1331	major facilitator transporter	1967	73325	40	47	331	300	15287	13671	5	9	237	228	12251	13814	4	8	1.51624776367755e-98	2.1213385894919e-97	5.03496287983782e-163	9.89260750173353e-162	0.00901832930415819	1	-2.38466385023533	-2.55458885167764	-0.169925001442312	downregulated_90
1604952	1604952	1604383		-	-	Shew185_1336	hypothetical protein	1700	63381	95	111	41	46	1931	2104	2	3	16	15	849	964	0	1	0	0	0	0	2.85671094977832e-08	1	-5.20945336562895	-6.79441586635011	-1.58496250072116	downregulated_90
1606348	1606348	1604954		-	-	Shew185_1337	hypothetical protein	3448	128506	78	92	82	86	3808	3929	1	2	35	24	1852	1461	0	1	0	0	0	0	5.71154551700783e-12	1	-5.52356195605701	-6.52356195605701	-1	downregulated_90
	1607102	1606359		-	-	Shew185_1338	hypothetical protein	2366	88200	101	118	33	54	1531	2453	1	2	12	7	636	462	0	0	0	0	0	0	3.12296032398371e-20	1	-5.88264304936184	#NAME?	#NAME?	downregulated_90
1627071	1627097	1629931	1629931	+	-	Shew185_1355	peptidase S9 prolyl oligopeptidase	6838	254819	76	89	1715	1790	79129	81343	17	28	1309	1002	67574	60653	11	22	2.80176203254261e-198	6.00055100713747e-197	2.38973865876947e-113	3.91276413006494e-112	0.166277087762936	1	-1.66837850890879	-2.0163018123291	-0.347923303420307	downregulated_90
1630495	1630482	1630060	1630056	-	-	Shew185_1356	hypothetical protein	4409	164325	332	388	843	873	38899	39668	57	92	466	342	24081	20687	27	52	4.87402545485603e-239	1.17784604441147e-237	0	0	1.92701541815196e-18	7.59876324138631e-18	-2.07635088613011	-2.89947312404604	-0.823122237915921	downregulated_90
1636806	1636820	1638637	1638637	+	-	Shew185_1361	peptidase M61 domain-containing protein	4063	151426	71	83	1547	1470	71374	66805	23	38	900	750	46476	45379	13	25	3.01814025757245e-77	3.7062434304266e-76	3.71337659575739e-76	4.99427048697251e-75	1.39057657146511e-05	3.93488761831611e-05	-1.12711191790334	-1.7311832415722	-0.604071323668861	downregulated_90
	1657635	1654513	1654513	-	-	Shew185_1374	hypothetical protein	4631	172583	47	55	983	971	45379	44133	8	14	724	585	37366	35389	6	11	7.2952271233697e-223	1.6906221215645e-221	5.67410000651746e-178	1.17083369540879e-176	0.50837300162331	1	-1.97400479146706	-2.32192809488736	-0.347923303420307	downregulated_90
1658153	1658153	1657872	1657809	-	-	Shew185_1375	hypothetical protein	5745	214111	649	759	1395	1456	64384	66162	144	231	848	757	43775	45828	81	158	1.31886669993702e-195	2.81130123444123e-194	1.56976622210989e-183	3.33041012099277e-182	0.000310199632068745	0.00082995390012946	-1.71620703399941	-2.26417532723836	-0.547968293238955	downregulated_90
1660621	1660619	1659951	1659937	-	-	Shew185_1377	glutathione S-transferase domain-containing protein	6163	229685	293	343	581	647	26835	29414	26	42	355	296	18347	17905	14	27	0	0	0	0	2.41813654800096e-11	8.07057537696923e-11	-3.02974734339405	-3.66717726400934	-0.637429920615292	downregulated_90
	1661312	1660686		-	-	Shew185_1378	glutathione S-transferase domain-containing protein	1208	45036	61	71	127	117	5892	5359	5	8	125	116	6481	7043	5	10	1.64139911154277e-292	4.60713204041104e-291	5.31735248363127e-174	1.08239260691575e-172	0.00338525769763726	1	-3.14974711950468	-2.82781902461732	0.321928094887362	downregulated_90
	1662985	1662272	1662272	-	-	Shew185_1380	hypothetical protein	1253	46695	55	65	197	183	9129	8351	7	12	167	146	8645	8846	6	12	2.06010088567632e-102	2.93678104175751e-101	3.07538739996815e-119	5.18569987330451e-118	0.584346099837221	1	-2.4374053123073	-2.4374053123073	0	downregulated_90
	1671952	1672578	1672578	+	-	Shew185_1387	fumarylacetoacetate (FAA) hydrolase	1059	39483	53	62	139	156	6457	7091	6	10	135	113	7014	6891	5	11	2.18950578970373e-166	4.12265694319631e-165	2.05628706664816e-123	3.54670276877214e-122	0.190537185798947	1	-2.63226821549951	-2.49476469174958	0.137503523749935	downregulated_90
	1683085	1684059	1684059	+	-	Shew185_1399	helix-turn-helix domain-containing protein	1108	41294	36	42	204	217	9452	9868	6	9	155	144	8028	8768	4	8	3.08947209155981e-47	2.84344692092847e-46	5.24925618288474e-97	7.96019754713293e-96	0.00120332746677732	1	-2.22239242133645	-2.39231742277876	-0.169925001442312	downregulated_90
1688284	1688284	1685648		-	-	Shew185_1401	TonB-dependent receptor plug	11542	430115	139	163	1016	1047	46913	47594	11	17	273	203	14105	12338	2	5	0	0	0	0	1.34132441104941e-167	1	-3.26126531298074	-5.02680005934372	-1.76553474636298	downregulated_90
1690874	1690911	1691333	1691333	+	-	Shew185_1404	hypothetical protein	1523	56756	114	134	523	496	24151	22557	34	55	338	291	17488	17632	21	41	3.00148899992301e-35	2.23823907436503e-34	1.53203613275753e-53	1.76164663713264e-52	1.73546798186857e-05	4.89243905805618e-05	-1.28472947693311	-1.70853718583969	-0.423807708906576	downregulated_90
1729407	1729407	1729171	1729140	-	-	Shew185_1430	hypothetical protein	534	19898	71	83	140	188	6459	8566	19	31	106	99	5474	6020	12	24	1.13092777694381e-29	7.47172898246943e-29	5.06990320766349e-33	4.6948550400474e-32	0.0462774624731697	0.108581439728065	-1.42084312096005	-1.79007693062577	-0.369233809665719	downregulated_90
1729532	1729554	1730201		+	-	Shew185_1431	N-acetyltransferase GCN5	2679	99863	131	154	409	366	18888	16653	17	27	310	265	16003	16066	12	24	4.87684242227991e-175	9.58193517664475e-174	2.44911986483993e-234	5.7643607652144e-233	0.0475671432662627	1	-2.51189903853143	-2.68182403997375	-0.169925001442312	downregulated_90
	1730185	1730490		+	-	Shew185_1432	hypothetical protein	531	19810	55	64	59	81	2752	3719	6	10	63	62	3286	3773	5	11	2.22110922331438e-91	2.97839542437914e-90	3.15384257204585e-66	3.98106552599866e-65	0.205286457313917	1	-2.67807190511264	-2.5405683813627	0.137503523749935	downregulated_90
	1769375	1771219	1771219	+	-	Shew185_1465	hypothetical protein	3616	134750	62	73	286	255	13228	11629	4	6	161	124	8315	7526	2	4	0	0	0	0	5.79390112639598e-14	1	-3.60486205815886	-4.18982455888002	-0.584962500721156	downregulated_90
1788120	1788128	1788928	1788928	+	phhA	Shew185_1479	phenylalanine 4-monooxygenase	4795	178686	190	223	1077	1080	49731	49110	38	61	441	371	22778	22476	14	28	3.29583217048514e-209	7.26530028215723e-208	0	0	6.92248871816505e-45	4.13246057032865e-44	-1.87016256235742	-2.9935449778627	-1.12338241550528	downregulated_90
1789045	1789072	1789410	1789410	+	phhB	Shew185_1480	pterin-4-alpha-carbinolamine dehydratase	3299	122936	310	362	840	828	38790	37626	70	112	297	252	15373	15253	23	45	1.64171339962112e-125	2.65910496519278e-124	0	0	1.63342898445499e-61	1.23024426345869e-60	-1.6924909650256	-3.00799279075353	-1.31550182572793	downregulated_90
1798295	1798329	1799519	1799519	+	-	Shew185_1489	acetyl-CoA acetyltransferase	9873	367918	264	308	2849	3044	131467	138297	70	113	652	576	33695	34853	14	28	1.75543632107237e-211	3.90779149503746e-210	0	0	0	0	-1.44660757827971	-3.4594316186373	-2.01282404035758	downregulated_90
1799584	1799652	1801151	1801151	+	-	Shew185_1490	methylmalonate-semialdehyde dehydrogenase	18672	695799	396	463	3906	4008	180216	182113	75	120	797	693	41161	41917	14	27	0	0	0	0	0	0	-1.94797778765172	-4.09998088109677	-2.15200309344505	downregulated_90
1801188	1801266	1802423	1802423	+	-	Shew185_1491	acyl-CoA dehydrogenase domain-containing protein	10722	399567	295	345	2329	2279	107465	103549	56	91	454	349	23438	21159	9	19	0	0	0	0	0	0	-1.92265791146684	-4.18252503822195	-2.25986712675511	downregulated_90
1802424	1802483	1803256		+	-	Shew185_1492	enoyl-CoA hydratase	7593	282955	312	365	2016	1989	93010	90377	73	118	435	353	22477	21400	14	28	3.80771686297206e-212	8.51835272463899e-211	0	0	0	0	-1.62910960440554	-3.70439773170978	-2.07528812730424	downregulated_90
	1803256	1804407	1804407	+	-	Shew185_1493	enoyl-CoA hydratase/isomerase	10423	388402	288	337	3194	3226	147362	146602	79	127	560	498	28915	30155	13	25	3.06263302123404e-214	6.92001931147831e-213	0	0	0	0	-1.40792009440969	-3.75274859140713	-2.34482849699744	downregulated_90
1804542	1804583	1805485	1805485	+	-	Shew185_1494	3-hydroxyisobutyrate dehydrogenase	6249	232872	220	257	1884	1917	86946	87130	59	96	512	437	26444	26484	15	29	9.87524275620317e-144	1.67139408296937e-142	0	0	1.91353596349164e-181	4.67419946973985e-180	-1.42066204847272	-3.14764355406631	-1.72698150559358	downregulated_90
	1824844	1821575	1821575	-	-	Shew185_1508	transcriptional regulator CadC	4127	153802	40	47	657	650	30352	29569	5	9	461	473	23838	28628	4	8	2.82702687375478e-282	7.88600891512214e-281	3.91324420671113e-254	9.55889220006898e-253	0.566180047916907	1	-2.38466385023533	-2.55458885167764	-0.169925001442312	downregulated_90
1828207	1828407	1828754	1828754	+	-	Shew185_1511	hypothetical protein	596	22212	54	63	238	240	11001	10931	19	31	179	174	9280	10549	14	28	6.83189525438956e-09	2.20052278364836e-08	2.50398599165565e-17	1.71707324678177e-16	0.00206836657469855	0.00530775045489083	-1.02308361311304	-1.16992500144231	-0.146841388329271	downregulated_90
1851572	1851579	1852466	1852466	+	-	Shew185_1531	hypothetical protein	1103	41115	39	46	440	385	20333	17504	13	21	361	315	18652	19100	10	21	3.25089346739805e-21	1.7303636724584e-20	6.36686615908205e-23	4.94361996097797e-22	0.697618429639137	1	-1.13124453327825	-1.13124453327825	0	downregulated_90
1880977	1880977	1882698	1882725	+	-	Shew185_1555	phosphoglucomutase/phosphomannomutase subunit alpha/beta	3098	115458	57	67	769	751	35497	34126	12	20	583	477	30107	28911	8	17	5.93481109306153e-122	9.41031976475265e-121	2.10633592593593e-105	3.29360970564168e-104	0.513061187155026	1	-1.74416109557041	-1.97862634920743	-0.234465253637023	downregulated_90
1891070	1891070	1890618	1890596	-	-	Shew185_1565	hypothetical protein	1124	41905	79	92	319	319	14723	14505	20	32	322	282	16660	17106	19	37	5.98932766744508e-27	3.712725888777e-26	1.15183370473507e-28	9.87691937703563e-28	0.506723922645547	1	-1.52356195605701	-1.31410859042806	0.20945336562895	downregulated_90
	1899865	1898507	1898507	-	-	Shew185_1571	gluconate transporter	2228	83032	52	61	245	278	11330	12673	5	8	206	146	10662	8832	3	7	8.47063000429202e-152	1.51899908688078e-150	0	0	1.38655538010569e-05	1	-2.93073733756289	-3.12338241550528	-0.192645077942396	downregulated_90
	1906365	1904278	1904278	-	-	Shew185_1576	outer membrane protein MtrB	2858	106516	43	51	616	719	28457	32692	9	14	469	397	24254	24017	5	11	6.16802767554586e-116	9.48072009040536e-115	1.04680713523521e-126	1.82645615603394e-125	0.0120631616503835	1	-1.86507041991389	-2.2129937233342	-0.347923303420307	downregulated_90
	1907379	1906378	1906378	-	-	Shew185_1577	cytochrome C family protein	1369	51031	43	50	251	289	11600	13130	7	12	208	191	10741	11576	5	11	2.81224531728102e-47	2.59357889567203e-46	2.81319023634261e-92	4.12753463572475e-91	0.00273571697167826	1	-2.05889368905357	-2.18442457113743	-0.125530882083859	downregulated_90
1911934	1911934	1909742	1909742	-	-	Shew185_1579	decaheme cytochrome c	9473	353024	137	160	1566	1611	72271	73211	20	33	1089	872	56220	52767	12	24	0	0	0	0	0.36165824584703	0.782345121067238	-2.27753397552891	-2.73696559416621	-0.459431618637297	downregulated_90
	1922907	1922311		-	-	Shew185_1586	hypothetical protein	2763	102994	147	172	169	209	7840	9511	9	14	97	74	5018	4510	4	7	0	0	0	0	1.66817443223604e-12	1	-3.61890983264449	-4.61890983264449	-1	downregulated_90
1934817	1934963	1935235	1935235	+	-	Shew185_1596	histone family protein DNA-binding protein	27060	1008340	3159	3693	7975	7967	367946	361986	831	1336	8095	6506	417804	393552	770	1486	1.5079548297197e-297	4.25902992218958e-296	1.55406842680213e-27	1.31023045162665e-26	3.46382325204872e-91	3.78092204734497e-90	-1.46687325473156	-1.31335914666702	0.153514108064544	downregulated_90
1935236			1935277	+	-	predicted RNA	-	2187	81498	1659	1940	590	631	27236	28682	414	665	723	554	37320	33530	438	843	8.15281706516203e-68	9.39861742792531e-67	4.76427640808827e-33	4.42089632200223e-32	5.17788147098294e-10	1.67733665715928e-09	-1.54463040668594	-1.20245211613241	0.34217829055353	downregulated_90
1935278	1935461	1937326	1937347	+	-	Shew185_1597	PpiC-type peptidyl-prolyl cis-trans isomerase	14152	527363	241	282	5586	5644	257715	256426	85	137	7154	5914	369272	357759	100	194	5.46473845978812e-178	1.08312074999046e-176	5.59402858943816e-09	2.83719586932335e-08	2.55834518409852e-241	9.63430157245102e-240	-1.04151926943827	-0.539638510211666	0.501880759226601	downregulated_90
	1945650	1944559		-	-	Shew185_1605	Fis family transcriptional regulator	2192	81689	63	74	210	182	9695	8290	5	8	190	149	9816	9020	4	8	1.11253692925366e-308	1.11253692925557e-308	0	0	0.708286223864488	1	-3.20945336562895	-3.20945336562895	0	downregulated_90
	1950342	1951535		+	-	Shew185_1611	methionine gamma-lyase	3292	122700	87	102	248	291	11481	13231	6	10	95	95	4946	5760	2	4	0	0	0	0	3.54532335672623e-34	1	-3.35049724708413	-4.6724253419715	-1.32192809488736	downregulated_90
	1951763	1952131	1952131	+	-	Shew185_1612	helix-hairpin-helix repeat-containing competence protein ComEA	1441	53728	124	145	180	187	8315	8522	14	22	68	64	3521	3927	5	10	3.98884575527914e-182	8.08322599466656e-181	0	0	1.67430651325982e-19	1	-2.72047747137764	-3.85798099512757	-1.13750352374994	downregulated_90
1953037	1953032	1952742	1952742	-	-	Shew185_1613	hypothetical protein	530	19756	58	67	228	201	10541	9144	21	33	157	129	8113	7860	14	27	7.92621740115976e-09	2.54212749722079e-08	6.74499826685164e-20	4.8925597380261e-19	2.96324332716614e-05	8.2967141235835e-05	-1.02169507109932	-1.3112016882943	-0.289506617194985	downregulated_90
1972356	1972503	1973285		+	-	Shew185_1625	hypothetical protein	85427	3183277	3477	4065	18593	18683	857774	848806	678	1089	14630	11908	755115	720316	488	942	0	0	1.12823365047854e-72	1.48643961122814e-71	7.33536408468601e-51	4.76956982715051e-50	-1.90025139824548	-2.10945638734961	-0.209204989104124	downregulated_90
	1973285	1974640		+	-	Shew185_1626	MotA/TolQ/ExbB proton channel	135114	5034774	3175	3712	34788	34515	1604949	1568065	727	1169	23933	19354	1235243	1170679	459	887	8.81691798695563e-254	2.21353624350292e-252	1.14380333982719e-58	1.35310138551808e-57	1.17227780558567e-09	3.751787112919e-09	-1.66692178059592	-2.06519070082651	-0.398268920230592	downregulated_90
	1974640	1975167	1975180	+	-	Shew185_1627	MotA/TolQ/ExbB proton channel	78871	2938980	4761	5566	22139	21997	1021371	999380	1190	1913	14417	12032	744125	727800	721	1393	0	0	5.75446743791367e-61	6.91607402976911e-60	1.74998103785497e-21	7.41854062858032e-21	-1.5408040349855	-1.99844565073035	-0.457641615744859	downregulated_90
1975181	1975181	1975585	1975586	+	-	Shew185_1628	biopolymer transport protein ExbD/TolR	42080	1568064	3311	3871	11534	11279	532129	512441	802	1289	8135	6426	419907	388720	517	998	0	0	3.58847364795261e-76	4.84069027316353e-75	3.10273295821072e-28	1.47592107770045e-27	-1.58645404393066	-1.95559458695505	-0.36914054302439	downregulated_90
1975587	1975587	1976207	1976209	+	-	Shew185_1629	TonB family protein	76179	2838677	3909	4571	23086	23428	1065092	1064392	1066	1714	16431	13025	848057	787890	683	1317	1.73020179105616e-305	4.98011585591261e-304	3.54580901260938e-39	3.53719888034918e-38	3.44715385838296e-30	1.68407440930082e-29	-1.41514270949154	-1.79525447334752	-0.380111763855986	downregulated_90
1976210	1976210	1977457	1977493	+	-	Shew185_1630	TPR repeat-containing protein	86134	3209647	2199	2571	27767	28275	1281022	1284595	639	1027	19468	15637	1004783	945850	405	781	2.00733327315575e-213	4.51300450815463e-212	3.05697707629302e-34	2.87801654328503e-33	2.79772944489808e-20	1.13593345565988e-19	-1.32389342851546	-1.71893515669168	-0.395041728176216	downregulated_90
1988539	1988593	1989894	1989926	+	-	Shew185_1641	peptidase M23B	8028	299166	196	229	1776	1822	81945	82792	39	63	1848	1497	95427	90576	37	71	7.54931093804899e-279	2.05514073066526e-277	5.73606462770366e-79	7.90282806481489e-78	1.13218365497541e-25	5.15759872664704e-25	-1.86192386459703	-1.68945666859226	0.172467196004766	downregulated_90
2010077	2010010	2009708	2009640	-	-	Shew185_1663	type IV pilus assembly PilZ	1180	43990	124	145	443	446	20461	20262	41	67	330	313	17060	18956	30	59	7.17338478432481e-23	3.99218298526648e-22	8.50237940968425e-29	7.34651100427593e-28	0.0437776096828905	0.103036988623428	-1.11381989955716	-1.29726604065309	-0.183446141095931	downregulated_90
2010573	2010573	2010169	2010161	-	-	Shew185_1664	phosphate-starvation-inducible E	687	25618	54	63	268	290	12372	13181	19	31	244	222	12622	13459	16	32	4.21947739153311e-10	1.47241840404155e-09	8.79698284534751e-15	5.63081663996111e-14	0.153219828223733	0.345164707748281	-1.02308361311304	-0.977279923499917	0.0458036896131248	downregulated_90
2037622	2037622	2037912	2037971	+	-	Shew185_1692	hypothetical protein	566	21095	62	72	186	184	8607	8365	18	29	148	120	7656	7266	13	25	4.58467384239474e-20	2.32788102177324e-19	5.30632703008141e-26	4.38378278774002e-25	0.0789855450414932	1	-1.31194400631474	-1.52606881166759	-0.214124805352848	downregulated_90
2041937	2041937	2042533	2042533	+	-	Shew185_1697	hypothetical protein	1813	67567	96	113	525	622	24230	28303	27	43	452	400	23332	24240	20	39	1.47825216987323e-46	1.34140995093517e-45	3.16368340542331e-45	3.45330563021931e-44	0.513103740622684	1	-1.39391420771309	-1.53477674355294	-0.14086253583985	downregulated_90
2069409	2069409	2068561	2068561	-	-	Shew185_1722	aldose 1-epimerase	2194	81782	82	96	837	892	38620	40556	29	46	601	541	31041	32765	19	37	2.19155408861465e-46	1.9767730392115e-45	4.75675746347157e-41	4.91894438842747e-40	0.180918157133402	0.404536938191908	-1.06140054466414	-1.37550913509221	-0.314108590428063	downregulated_90
2069614	2069655	2071445	2071445	+	-	Shew185_1723	acyl-CoA dehydrogenase domain-containing protein	5062	188652	90	105	1174	1132	54205	51451	18	29	517	546	26714	33035	8	16	2.4451781183803e-215	5.55264317435205e-214	0	0	1.01584590927175e-18	1	-1.85626452253855	-2.71424551766612	-0.857980995127572	downregulated_90
	2079586	2077910		-	-	Shew185_1727	peptidase M28	2754	102656	52	61	869	915	40132	41614	15	24	393	342	20325	20722	6	12	8.75459761536081e-75	1.06636190360689e-73	1.00634518542109e-162	1.96868999693416e-161	1.02209978104711e-31	1	-1.34577483684173	-2.34577483684173	-1	downregulated_90
2080593	2080579	2079833	2079771	-	-	Shew185_1728	UMP phosphatase	3025	112754	129	150	866	830	39960	37752	32	52	629	495	32482	29986	21	41	6.31462837353065e-100	8.86205143477796e-99	7.41146553062557e-90	1.07692645443398e-88	0.151817836053151	0.342176958166678	-1.52837897235479	-1.8712666858778	-0.342887713523009	downregulated_90
2082736	2082751	2083377	2083377	+	upp	Shew185_1731	uracil phosphoribosyltransferase	2596	96742	131	154	849	859	39212	39057	38	62	901	792	46551	47958	38	75	2.28298472266471e-69	2.66584185057411e-68	1.49886188039732e-25	1.22483848779665e-24	1.32510247270154e-16	5.06610666170748e-16	-1.31259023030803	-1.03796785019902	0.274622380109006	downregulated_90
2086559	2086559	2085240	2085215	-	-	Shew185_1733	Na+/H+ antiporter NhaC	2096	78113	50	59	705	684	32562	31103	15	24	654	639	33793	38658	14	27	3.4702828078185e-54	3.49269666114294e-53	1.0600476956053e-28	9.10713980311851e-28	5.58608068579332e-07	1	-1.29768054864069	-1.12775554719837	0.169925001442312	downregulated_90
2090109	2090138	2092321	2092321	+	-	Shew185_1737	prolyl oligopeptidase	16464	613507	240	280	3117	3342	143832	151860	42	67	2826	2228	145897	134806	33	64	0	0	5.04412351084016e-155	9.49766422728612e-154	2.13182935733949e-25	9.67242657210556e-25	-2.06319382648719	-2.12928301694497	-0.0660891904577725	downregulated_90
2104573	2104573	2102621	2102524	-	-	Shew185_1748	acetyl-CoA synthetase	14808	551797	241	282	4776	4817	220348	218870	69	112	523	502	26993	30396	7	14	1.30316435469613e-257	3.36514269649817e-256	0	0	0	0	-1.33219643034119	-4.33219643034119	-3	downregulated_90
	2115961	2115050	2115050	-	-	Shew185_1756	ABC transporter-like protein	980	36522	34	40	300	314	13867	14309	9	15	222	187	11500	11365	6	12	2.72508473308944e-20	1.39780452994679e-19	1.16299216667489e-40	1.19444581845542e-39	5.96280040205825e-05	1	-1.41503749927884	-1.73696559416621	-0.321928094887362	downregulated_90
2129713	2129713	2129174	2129174	-	-	Shew185_1769	disulfide bond formation protein B	1082	40330	63	74	399	397	18436	18069	21	33	294	302	15193	18269	15	30	4.87894651178781e-21	2.59082952841e-20	1.18134471294037e-26	9.86783134524495e-26	0.0867243549867213	0.20015697660112	-1.1650592462705	-1.30256277002043	-0.137503523749935	downregulated_90
2131392	2131392	2129791	2129791	-	nhaB	Shew185_1770	sodium/proton antiporter	6461	240776	128	150	1628	1690	75115	76814	29	47	1267	1149	65433	69550	21	42	2.66490172047742e-190	5.65384548114434e-189	4.52536253517482e-88	6.49209945919207e-87	8.61701836185064e-05	0.000235716137876532	-1.67422983881824	-1.83650126771712	-0.162271428898877	downregulated_90
	2137298	2135364		-	-	Shew185_1774	putative serine protein kinase PrkA	2095	78066	34	40	312	310	14408	14122	4	7	99	68	5156	4133	1	2	4.81644988876385e-115	7.3781481516352e-114	0	0	1.73896695898e-64	1	-2.51457317282976	-4.32192809488736	-1.8073549220576	downregulated_90
2140128	2140123	2138873	2138873	-	-	Shew185_1777	uracil-xanthine permease	1520	56672	38	45	518	549	23900	24955	12	19	465	440	24010	26635	10	20	1.46428592051843e-33	1.05061710429424e-32	8.89246098769975e-27	7.45547888746107e-26	0.13912883477112	1	-1.24392558288609	-1.16992500144231	0.0740005814437768	downregulated_90
	2144379	2142424	2142424	-	-	Shew185_1780	hypothetical protein	2090	77916	34	39	166	200	7671	9125	2	4	94	108	4900	6554	1	2	0	0	0	0	1.59958490904111e-05	1	-3.28540221886225	-4.28540221886225	-1	downregulated_90
2147086	2147086	2145617	2145617	-	-	Shew185_1783	peptidase M48 Ste24p	2024	75431	43	51	816	724	37678	32914	14	24	677	573	34971	34667	12	23	9.41501634389545e-45	8.22948914082467e-44	8.0531755715773e-29	6.97170505899575e-28	0.00998801293250976	1	-1.08746284125034	-1.14886338591448	-0.0614005446641433	downregulated_90
2149110	2149341	2149691	2149691	+	-	Shew185_1786	cytochrome c3	4372	162949	397	464	759	758	35048	34474	61	99	403	335	20817	20306	30	58	1.15731784730638e-275	3.13168823471707e-274	0	0	5.77009748844222e-16	2.18201427198915e-15	-2.22862437504796	-3	-0.771375624952038	downregulated_90
2160309	2160321	2161193	2161193	+	-	Shew185_1798	hypothetical protein	1998	74457	72	85	547	537	25249	24409	17	28	466	402	24058	24343	14	27	1.54090608899921e-61	1.6738833211989e-60	1.69511337958324e-54	1.96920754815853e-53	0.672277300957539	1	-1.6020360140801	-1.65450343397423	-0.0524674198941355	downregulated_90
2161219	2161264	2161857	2161857	+	-	Shew185_1799	DoxX family protein	704	26265	37	44	273	259	12631	11793	12	20	203	168	10511	10199	9	17	5.3710492810971e-11	1.96373557453704e-10	3.96428743342188e-23	3.09406129734602e-22	0.000151375740992536	1	-1.13750352374994	-1.37196877738696	-0.234465253637023	downregulated_90
2162608	2162610	2163113	2163325	+	-	Shew185_1801	N-acetyltransferase GCN5	1428	53228	90	105	502	506	23203	23031	28	45	531	398	27429	24124	26	51	8.28117498628967e-31	5.62746312226211e-30	1.57565224704804e-22	1.21301064811075e-21	0.0122338065548396	0.0298997143436021	-1.22239242133645	-1.04182017569463	0.180572245641821	downregulated_90
2164351	2164384	2164989	2164989	+	-	Shew185_1803	N-acetyltransferase GCN5	3008	112110	158	185	603	597	27833	27138	28	45	580	468	29947	28363	24	48	4.91659838525929e-145	8.38419173697613e-144	3.5118348998115e-100	5.39795303137693e-99	0.0126066671772128	0.0307777033894243	-2.03952836418664	-1.94641895979516	0.0931094043914815	downregulated_90
2164990	2165009	2165473	2165473	+	-	Shew185_1804	N-acetyltransferase GCN5	1672	62334	114	134	420	467	19408	21229	27	43	377	314	19460	19008	21	41	1.54226617385535e-50	1.48287251907496e-49	6.55049422608896e-57	7.6887489370639e-56	0.326434183513434	0.710234027586523	-1.63982443575567	-1.70853718583969	-0.0687127500840142	downregulated_90
2165474	2165506	2165910	2165994	+	-	Shew185_1805	hypothetical protein	5309	197842	417	488	1306	1353	60285	61482	93	150	942	811	48669	49102	62	120	6.85814893763053e-186	1.43481365968298e-184	7.28515138452098e-122	1.24232449459058e-120	0.618115019789043	1	-1.70191864706701	-2.02384674195437	-0.321928094887362	downregulated_90
	2170878	2173712	2173712	+	-	Shew185_1811	PKD domain-containing protein	7735	288232	86	101	1243	1206	57373	54832	12	19	432	318	22329	19260	3	7	0	0	0	0	1.73866046880001e-92	1	-2.41028396930821	-3.85085656069419	-1.44057259138598	downregulated_90
2176073	2176073	2177272	2177272	+	-	Shew185_1813	putative esterase	1840	68576	48	57	156	192	7199	8765	4	6	131	87	6771	5293	2	5	0	0	0	0	0.0158984584512615	1	-3.24792751344359	-3.51096191927738	-0.263034405833794	downregulated_90
2198258	2198258	2197233	2197233	-	-	Shew185_1831	diguanylate cyclase	2861	106618	88	103	683	760	31522	34560	20	32	606	495	31307	29980	15	29	2.26704598083154e-107	3.2941417322758e-106	8.79124625143008e-82	1.23762124019354e-80	0.369563665652791	0.797163821042941	-1.68650052718322	-1.82851953205565	-0.142019004872428	downregulated_90
2198469	2198469	2200091	2200091	+	-	Shew185_1832	peptidase M28	3341	124498	65	76	740	765	34182	34793	13	21	598	519	30902	31412	9	19	4.67134737085438e-147	8.05718273621793e-146	1.04375640929481e-113	1.71517644131027e-112	0.57205037706742	1	-1.85561009066483	-2	-0.144389909335175	downregulated_90
	2201090	2200227	2200227	-	-	Shew185_1833	hypothetical protein	2335	87031	86	100	151	220	7006	10021	6	9	154	121	7977	7356	4	8	0	0	0	0	0.130775172413986	1	-3.47393118833241	-3.64385618977473	-0.169925001442312	downregulated_90
2202945	2202945	2202496	2202496	-	-	Shew185_1835	hypothetical protein	4068	151593	288	336	1128	1152	52049	52369	72	116	1038	800	53617	48409	58	113	4.45240437237743e-131	7.31651467591768e-130	2.72402206317154e-59	3.23093325550451e-58	6.88382336146581e-07	2.05333318616924e-06	-1.53433642765119	-1.57213846036357	-0.0378020327123844	downregulated_90
2206647	2206647	2205577	2205577	-	-	Shew185_1839	hypothetical protein	2266	84452	67	78	336	385	15530	17535	9	15	283	185	14645	11195	6	12	4.32929737120129e-125	6.98717672159237e-124	5.14944333321726e-231	1.20571680947196e-229	3.27803200473674e-05	1	-2.37851162325373	-2.70043971814109	-0.321928094887362	downregulated_90
2239579	2239642	2241852	2241934	+	-	Shew185_1877	amidohydrolase 3	18183	677570	262	306	4228	4264	195064	193741	54	87	2430	1873	125444	113297	28	53	0	0	9.63254567302668e-297	2.4592923105315e-295	0.0266776810581732	0.0635846206233568	-1.81444434684392	-2.52946738812945	-0.715023041285529	downregulated_90
2249209	2249209	2248370	2248355	-	-	Shew185_1883	2OG-Fe(II) oxygenase	2485	92631	94	110	295	344	13618	15661	10	17	335	329	17324	19923	11	22	8.70134562613761e-170	1.68761291349854e-168	3.99743479555159e-152	7.40344583651542e-151	0.0462127205204679	1	-2.69389687227432	-2.32192809488736	0.371968777386958	downregulated_90
2253986	2253992	2254804	2254804	+	-	Shew185_1889	hypothetical protein	4260	158745	167	195	473	483	21834	21981	16	26	258	259	13324	15673	9	17	0	0	0	0	2.74606222047861e-10	1	-2.90689059560852	-3.51986747249927	-0.612976876890753	downregulated_90
2254826	2254826	2255692		+	-	Shew185_1890	alpha/beta hydrolase fold protein	914	34083	33	39	207	177	9588	8066	6	10	186	165	9641	9999	5	11	2.03963662428294e-46	1.84711781666024e-45	5.25985994936409e-46	5.82581056646479e-45	0.521893062297081	1	-1.96347412397489	-1.82597060022495	0.137503523749935	downregulated_90
2255769	2255894	2257567	2257567	+	-	Shew185_1891	long-chain-fatty-acid--CoA ligase	6435	239814	122	143	2375	2296	109588	104334	39	63	1868	1532	96410	92697	29	56	3.86510109533682e-112	5.76448575901885e-111	1.25325807884714e-45	1.38133494105128e-44	1.06653024397846e-07	3.24774270386703e-07	-1.18259141327847	-1.35251641472079	-0.169925001442312	downregulated_90
2264512	2264391	2262871	2262835	-	-	Shew185_1899	methyl-accepting chemotaxis sensory transducer	8976	334481	188	219	2224	2351	102640	106846	42	68	1425	1255	73593	75930	25	49	3.51849182143294e-255	8.88271762070137e-254	2.23100533093045e-152	4.14893542817888e-151	0.863148108773736	1	-1.68732421835083	-2.16007721548597	-0.472752997135131	downregulated_90
2295786	2295806	2296354	2296634	+	-	Shew185_1925	hypothetical protein	5893	219610	342	400	1900	1973	87687	89642	100	161	1300	1164	67096	70409	64	125	1.71514378470172e-122	2.73877553465267e-121	5.41287301112839e-68	7.0088175178479e-67	0.19909677186107	0.444086037532169	-1.31293931166011	-1.67807190511264	-0.36513259345253	downregulated_90
2303506	2303511	2304542	2304542	+	-	Shew185_1930	peptidase T2 asparaginase 2	2900	108078	89	104	665	668	30680	30351	18	29	510	469	26325	28420	13	26	2.25477000005806e-120	3.51355366560771e-119	1.41648042165646e-102	2.19968213933524e-101	0.960641502693913	1	-1.84245872301352	-2	-0.15754127698648	downregulated_90
	2306359	2306775	2306775	+	-	Shew185_1932	signal transduction protein	435	16234	33	38	42	59	1953	2719	3	5	42	25	2176	1524	2	4	1.44650003966197e-92	1.95126378484551e-91	7.52943266770354e-115	1.2418067965457e-113	0.185331260630025	1	-2.92599941855622	-3.24792751344359	-0.321928094887362	downregulated_90
2311559	2311559	2311717	2311717	+	-	Shew185_1934	periplasmic nitrate reductase NapE	359	13412	72	84	76	79	3510	3634	13	22	42	24	2172	1508	6	11	1.86185147200647e-32	1.30243139349802e-31	1.32762855141365e-74	1.75939983103762e-73	5.86565091238526e-07	1	-1.93288580414146	-2.93288580414146	-1	downregulated_90
2311718	2311760	2312017	2312017	+	-	Shew185_1935	NapD family protein	972	36225	120	140	276	322	12766	14632	33	53	134	97	6953	5884	12	24	2.82289635523514e-20	1.44469633400992e-19	4.73160584836331e-113	7.71917936056094e-112	2.92673625009959e-31	1.44862224690033e-30	-1.40136256238177	-2.54432051622381	-1.14295795384204	downregulated_90
	2315014	2315601	2315601	+	-	Shew185_1938	NapC/NirT family periplasmic nitrate (or nitrite) reductase c-type cytochrome	580	21640	31	36	222	218	10282	9944	10	17	81	64	4183	3882	3	6	7.35069251865878e-10	2.51840632993321e-09	1.57370348856724e-66	1.99203531227881e-65	1.53463337547972e-33	1	-1.08246216019197	-2.58496250072116	-1.50250034052918	downregulated_90
2322451	2322543	2324594	2324599	+	-	Shew185_1945	peptidase S9 prolyl oligopeptidase	17991	670409	279	326	6233	6167	287560	280199	86	138	5013	4101	258745	248096	63	123	8.21284904315413e-231	1.96369655164093e-229	6.36547839422853e-40	6.39235485855971e-39	3.72459419824227e-39	2.07028796824807e-38	-1.24020369745291	-1.40621364889184	-0.166009951438929	downregulated_90
2391190	2391209	2392981	2392981	+	-	Shew185_2005	hypothetical protein	14043	523315	252	295	4420	4423	203926	200952	71	114	1784	1472	92113	89038	26	51	1.3744248483404e-253	3.43150601638136e-252	1.11299097246847e-308	1.12432900562127e-308	2.60090496792216e-40	1.4618768097065e-39	-1.37168113008446	-2.53214580227771	-1.16046467219325	downregulated_90
2393784	2393784	2394278	2394278	+	-	Shew185_2007	ribonuclease activity regulator protein RraA	1425	53122	91	107	568	546	26233	24813	32	51	471	357	24329	21652	24	46	9.14371375977797e-28	5.78717681798833e-27	3.44464228735825e-28	2.92600347679923e-27	0.355863206581673	0.770553823930321	-1.06904164442965	-1.21790503034413	-0.148863385914483	downregulated_90
2394290	2394336	2396159		+	-	Shew185_2008	AsmA family protein	5061	188592	88	103	1783	1852	82294	84141	28	45	1413	1120	72971	67799	20	38	5.95424264606205e-93	8.08024700226859e-92	1.62330947081505e-45	1.78485048628059e-44	0.00172681085471508	0.00445402868290951	-1.19464743085354	-1.43857301373963	-0.243925582886089	downregulated_90
	2396159	2396779	2396798	+	-	Shew185_2009	intracellular proteinase inhibitor domain-containing protein	1620	60372	83	97	618	612	28514	27836	28	45	427	363	22066	22009	18	35	7.94834042759167e-34	5.73778760260172e-33	4.9592434050945e-41	5.11662578712833e-40	0.00175324121979875	0.00451962183244184	-1.10805974585745	-1.47062982524216	-0.362570079384708	downregulated_90
2413475	2413365	2412490	2412490	-	-	Shew185_2021	hypothetical protein	2615	97472	95	111	696	776	32119	35292	23	38	552	547	28538	33095	18	35	4.67394484957604e-85	6.12219036963308e-84	1.19094271018379e-65	1.47448496090974e-64	0.481541298307295	1	-1.54648835290652	-1.66513284940514	-0.118644496498619	downregulated_90
	2437253	2434527		-	-	Shew185_2038	TonB-dependent receptor	13035	485750	152	178	450	404	20788	18365	4	7	302	215	15603	13054	2	5	0	0	0	0	1.25170359974042e-06	1	-4.66837850890879	-5.15380533607904	-0.485426827170242	downregulated_90
	2437750	2439372	2439372	+	-	Shew185_2039	alpha amylase	2394	89233	47	54	226	251	10441	11425	4	6	224	148	11605	8965	3	6	1.44827684733327e-206	3.1465207082207e-205	0	0	0.00914693509392803	1	-3.16992500144231	-3.16992500144231	0	downregulated_90
	2439506	2440777	2440777	+	-	Shew185_2040	glucose/galactose transporter	2134	79543	53	62	323	282	14928	12831	6	10	251	235	12957	14239	5	10	2.12573646229684e-122	3.38246587081669e-121	1.17489198514468e-182	2.48099854246206e-181	0.096593154434009	1	-2.63226821549951	-2.63226821549951	0	downregulated_90
2535686	2535686	2533821	2533821	-	-	Shew185_2125	peptidyl-dipeptidase A	4241	158061	72	84	1202	1197	55488	54401	18	29	968	851	49967	51480	14	27	4.66277922164948e-133	7.69018222723869e-132	3.51852165853047e-66	4.4290248955151e-65	0.000154650791828831	1	-1.53433642765119	-1.63742992061529	-0.103093492964104	downregulated_90
2562683	2562732	2563910	2563913	+	-	Shew185_2149	3-methyl-2-oxobutanoate dehydrogenase	21921	816854	592	692	4178	4436	192785	201577	104	167	2352	2092	121417	126559	54	105	0	0	0	0	0.178226816947535	0.398768819972295	-2.05092393516267	-2.7203827099706	-0.66945877480793	downregulated_90
2563914	2563914	2564891	2564900	+	-	Shew185_2150	transketolase central region	13908	518288	453	529	3321	3502	153249	159138	99	159	1667	1384	86060	83715	44	86	0	0	0	0	3.81314792105485e-12	1.30049927964127e-11	-1.73424095682967	-2.62085915741193	-0.886618200582258	downregulated_90
2564901	2564901	2566526	2566542	+	-	Shew185_2151	dihydrolipoamide acetyltransferase	18610	693488	364	426	5446	5526	251278	251069	96	154	2156	1827	111281	110512	35	68	0	0	0	0	2.21693114591826e-36	1.18982325990554e-35	-1.46792307953094	-2.6472467789755	-1.17932369944456	downregulated_90
2570082	2570180	2571613	2571633	+	-	Shew185_2155	glyceraldehyde-3-phosphate dehydrogenase	19382	722263	430	503	3689	3642	170209	165466	72	117	7473	6269	385697	379228	137	266	0	0	4.17787546353199e-15	2.71652075103613e-14	0	0	-2.10404987022212	-0.919132154304338	1.18491771591779	downregulated_90
2579171	2579148	2578216	2578181	-	-	Shew185_2161	universal stress protein UspE	15150	564566	517	605	4087	4395	188551	199683	129	208	3034	2626	156613	158839	87	169	0	0	1.89596020232113e-90	2.763820694932e-89	2.53735136514479e-14	9.12921243558065e-14	-1.54035161402086	-1.83991189587977	-0.299560281858908	downregulated_90
2642181	2642261	2643376	2643446	+	-	Shew185_2217	alanine dehydrogenase	62861	2342398	1795	2098	21173	21651	976798	983657	546	878	19912	17364	1027705	1050306	480	931	3.0369531446947e-241	7.37848992520181e-240	7.33488798863245e-15	4.72843920408417e-14	5.69579036395891e-105	7.1897420823269e-104	-1.25672183304191	-1.17216160501847	0.0845602280234357	downregulated_90
2688865	2688857	2686764	2686715	-	-	Shew185_2255	prolyl oligopeptidase	9132	340286	139	162	1486	1317	68559	59846	19	30	742	598	38301	36184	9	17	0	0	0	0	1.14683988850896e-16	4.38828912461643e-16	-2.43295940727611	-3.25238716163429	-0.819427754358179	downregulated_90
2691417	2691455	2692006	2692006	+	-	Shew185_2258	ecotin	1763	65703	101	119	604	659	27865	29967	32	52	714	578	36877	34974	33	65	4.77417483709099e-40	3.90135553143113e-39	6.53088569159883e-20	4.74486695182237e-19	1.05153991995797e-09	3.37733397177688e-09	-1.19437804516685	-0.872449950279489	0.321928094887362	downregulated_90
2718855	2718912	2720102	2720102	+	-	Shew185_2282	aromatic amino acid aminotransferase	3962	147660	106	123	1435	1610	66237	73156	36	58	1467	1139	75751	68930	31	60	1.20742800469243e-71	1.43588609294871e-70	9.58742770981696e-25	7.72292082364757e-24	7.23752384123291e-15	2.66773003576929e-14	-1.08453351021167	-1.03562390973072	0.0489096004809465	downregulated_90
	2741655	2741374	2741374	-	-	Shew185_2298	hypothetical protein	897	33460	101	118	334	360	15434	16359	35	56	368	312	19001	18907	34	67	1.41288008068369e-15	6.16293927085866e-15	1.42326626290717e-14	9.05878907334857e-14	0.128391709653572	0.291852181048537	-1.07528812730424	-0.816553858904069	0.258734268400168	downregulated_90
2756145	2755953	2753167	2753066	-	-	Shew185_2308	diguanylate cyclase	3570	133044	40	47	1144	1133	52796	51510	11	18	990	864	51125	52309	9	18	1.23440326741149e-96	1.70069157482699e-95	1.52145363451077e-42	1.6139551582991e-41	9.44432061684428e-08	1	-1.38466385023533	-1.38466385023533	0	downregulated_90
2816419	2816363	2815926	2815926	-	-	Shew185_2359	transposase IS200-family protein	751	28000	54	63	263	281	12141	12776	17	28	236	153	12225	9293	12	24	2.27953634427468e-12	8.88036615498041e-12	6.54466104180114e-25	5.29075550051866e-24	0.000428575320889005	1	-1.16992500144231	-1.39231742277876	-0.222392421336448	downregulated_90
2821531	2821485	2821012	2821012	-	-	Shew185_2365	hypothetical protein	1009	37610	67	79	221	218	10227	9947	13	21	224	200	11566	12109	12	24	3.87763260765679e-33	2.75953098488205e-32	8.41142022153016e-41	8.65858951733367e-40	0.900494852765428	1	-1.91146332539834	-1.71881824745595	0.192645077942396	downregulated_90
2832709	2832865	2834583		+	-	Shew185_2374	acetolactate synthase 3 catalytic subunit	7090	264230	131	153	2433	2640	112253	119947	42	67	2480	2202	128005	133233	39	75	1.54549173024454e-121	2.44198501013115e-120	5.29241304547401e-27	4.44543021421879e-26	2.02725207573728e-40	1.14228829554324e-39	-1.19129865223488	-1.02856915219677	0.162729500038108	downregulated_90
	2834583	2835077	2835116	+	ilvH	Shew185_2375	acetolactate synthase 3 regulatory subunit	1400	52180	90	105	585	540	27027	24537	32	52	582	526	30044	31853	32	62	1.8820736225588e-26	1.14778551961447e-25	5.24789044200834e-16	3.50816818157333e-15	9.73931319815835e-06	2.78204528081401e-05	-1.01380579952503	-0.760049207279247	0.253756592245783	downregulated_90
2835717	2835622	2835179	2835179	-	-	Shew185_2376	heat shock protein Hsp20	3945	147027	283	331	336	335	15517	15229	21	34	330	251	17037	15237	18	36	0	0	0	0	0.697156178014915	1	-3.28322456555688	-3.20076240536491	0.082462160191973	downregulated_90
2856073	2856001	2855726	2855726	-	-	Shew185_2397	acylphosphatase	351	13086	40	47	102	109	4708	4957	10	17	206	150	10651	9090	18	35	9.74411430855166e-21	5.10831236198897e-20	5.60377427100757e-06	2.32966475903249e-05	6.92831627580282e-25	3.12154150053369e-24	-1.4671260104273	-0.425305834732671	1.04182017569463	downregulated_90
2879600	2879600	2879860	2879860	+	-	Shew185_2415	hypothetical protein	275	10273	33	39	63	63	2912	2866	6	11	32	33	1674	2018	3	7	3.31278962272755e-24	1.92422831685164e-23	2.67555079074695e-40	2.71703685918774e-39	0.00287263106070931	1	-1.82597060022495	-2.47804729680464	-0.652076696579693	downregulated_90
2879861	2879946	2880371	2880371	+	-	Shew185_2416	N-acetyltransferase GCN5	1039	38739	77	90	252	251	11638	11433	16	27	169	147	8742	8903	10	20	2.56990912658371e-27	1.60406344517014e-26	8.88212009784319e-76	1.19104749917369e-74	3.35169128415677e-07	1	-1.73696559416621	-2.16992500144231	-0.432959407276106	downregulated_90
2881545			2881629	+	-	predicted RNA	-	1241	46271	465	544	238	242	11021	11032	80	129	222	202	11469	12252	71	139	6.126575564302e-44	5.28358682730548e-43	9.36868155064583e-66	1.16953237368421e-64	0.303570111845881	0.661762342224571	-2.07623558582709	-1.96852176852683	0.107713817300253	downregulated_90
2881870	2881918	2882817	2882817	+	hisG	Shew185_2418	ATP phosphoribosyltransferase	5716	212997	202	236	412	414	19015	18829	13	21	484	423	24982	25619	14	28	0	0	0	0	5.03082258794257e-06	1	-3.49032562658308	-3.07528812730424	0.415037499278844	downregulated_90
	2882821	2884122		+	hisD	Shew185_2419	histidinol dehydrogenase	4320	161007	105	123	266	273	12304	12435	5	9	334	260	17273	15748	6	12	0	0	0	0	0.074118736068413	1	-3.77258950389693	-3.35755200461808	0.415037499278844	downregulated_90
	2884167	2885366		+	-	Shew185_2420	histidinol-phosphate aminotransferase	2608	97216	69	81	132	135	6118	6137	3	5	163	154	8456	9366	3	7	0	0	0	0	4.36287214373134e-09	1	-4.01792190799726	-3.53249508082702	0.485426827170242	downregulated_90
2885468	2885468	2886559		+	-	Shew185_2421	imidazole glycerol-phosphate dehydratase/histidinol phosphatase	3660	136383	106	124	150	161	6957	7349	4	6	170	140	8795	8498	4	7	0	0	0	0	0.000215045092472697	1	-4.36923380966572	-4.14684138832927	0.222392421336448	downregulated_90
2886591	2886591	2887403		+	hisH	Shew185_2422	imidazole glycerol phosphate synthase subunit HisH	1713	63847	67	78	100	67	4641	3081	2	4	93	87	4820	5266	3	6	0	0	0	0	0.00127554460077619	1	-4.28540221886225	-3.70043971814109	0.584962500721156	downregulated_90
	2887474	2888211		+	-	Shew185_2423	1-(5-phosphoribosyl)-5-[(5-phosphoribosylamino)methylideneamino] imidazole-4-carboxamide isomerase	2436	90788	105	123	139	129	6455	5904	5	8	151	132	7827	8015	5	10	0	0	0	0	6.26521441185437e-05	1	-3.94251450533924	-3.62058641045188	0.321928094887362	downregulated_90
	2888193	2888966		+	-	Shew185_2424	imidazole glycerol phosphate synthase subunit HisF	2630	98019	108	126	190	187	8808	8532	6	11	183	166	9492	10093	6	12	0	0	0	0	0.256884476184975	1	-3.51784830486262	-3.39231742277876	0.125530882083859	downregulated_90
2889098	2889101	2889742	2889742	+	-	Shew185_2425	bifunctional phosphoribosyl-AMP cyclohydrolase/phosphoribosyl-ATP pyrophosphatase	2252	83937	111	130	208	200	9615	9130	9	14	184	179	9544	10864	8	15	1.12209408152599e-280	3.11088537080732e-279	0	0	0.737303604044907	1	-3.21501289097085	-3.11547721741994	0.0995356735509144	downregulated_90
	2906844	2904529		-	-	Shew185_2434	hypothetical protein	3783	140985	52	60	173	201	8000	9171	2	3	115	94	5979	5716	1	2	0	0	0	0	2.94741994151257e-06	1	-4.32192809488736	-4.90689059560852	-0.584962500721156	downregulated_90
	2907893	2906877		-	-	Shew185_2435	BNR repeat-containing protein	4358	162397	136	159	158	154	7320	7001	4	7	63	66	3287	4039	1	3	0	0	0	0	4.58201655569742e-10	1	-4.50552803322675	-5.7279204545632	-1.22239242133645	downregulated_90
2909312	2909312	2907948	2907942	-	-	Shew185_2436	hypothetical protein	52111	1941833	1216	1422	2167	2411	100000	109573	47	76	541	396	27958	23959	9	19	0	0	0	0	0	0	-4.22577823617583	-6.22577823617583	-2	downregulated_90
2911399	2911368	2909326	2909320	-	-	Shew185_2437	hypothetical protein	69318	2583026	1081	1264	2214	2208	102154	100348	30	49	656	544	33875	32961	8	16	0	0	0	0	2.31185784289209e-157	4.9513201857959e-156	-4.6890709040619	-6.3037807481771	-1.61470984411521	downregulated_90
2911419			2911400	-	-	predicted RNA	-	339	12669	541	633	13	10	625	498	17	28	4	3	216	187	5	10	0	0	0	0	7.25045027088933e-06	1	-4.49870676737074	-5.98413359454098	-1.48542682717024	downregulated_90
2942511	2942576	2942782	2942782	+	-	Shew185_2467	cold-shock DNA-binding domain-containing protein	60965	2271747	9387	10974	3615	3763	166779	170982	507	815	494	438	25503	26515	64	125	0	0	0	0	0	0	-3.75114561135143	-6.45601757580779	-2.70487196445635	downregulated_90
2942783			2942813	+	-	predicted RNA	-	770	28700	791	925	55	66	2569	3003	55	89	8	7	433	431	7	13	6.29690330998405e-273	1.69379202725107e-271	0	0	5.40674872213187e-66	4.2715205376423e-65	-3.37757612443728	-6.15286983726258	-2.77529371282531	downregulated_90
2945533	2945330	2943105	2943010	-	-	Shew185_2468	isocitrate dehydrogenase	39154	1459030	560	655	15320	15650	706783	711010	198	318	15528	13702	801431	828813	189	366	1.68055405395721e-203	3.61639227134887e-202	2.75305014152739e-09	1.4215925438311e-08	6.01834163951807e-166	1.35984429344911e-164	-1.04246814114046	-0.83965125814077	0.202816882999687	downregulated_90
2952488	2952331	2951882	2951865	-	-	Shew185_2475	hypothetical protein	2739	102086	194	226	213	208	9861	9459	13	21	152	130	7862	7873	9	17	0	0	0	0	5.18321415076621e-05	1	-3.42786153963643	-3.73271612116485	-0.304854581528421	downregulated_90
2952564	2952612	2953646	2953646	+	-	Shew185_2476	Glu/Leu/Phe/Val dehydrogenase	17764	661967	547	639	6361	6644	293482	301871	178	287	3376	2913	174247	176205	87	169	1.10728905624787e-189	2.3382426379365e-188	6.16617868771632e-98	9.41383834114528e-97	0.12933241795175	0.293695073730633	-1.15476519427131	-1.91879268466481	-0.764027490393503	downregulated_90
2961022	2960989	2958620	2958620	-	-	Shew185_2481	phosphoenolpyruvate synthase	24618	917352	331	387	4546	4464	209738	202819	54	87	9805	7794	506059	471452	106	206	0	0	2.59688768514784e-15	1.70324171976532e-14	0	0	-2.15324626029568	-0.909689228961192	1.24355703133449	downregulated_90
2961114	2961114	2961926	2961954	+	-	Shew185_2482	hypothetical protein	1912	71247	74	87	275	247	12721	11243	9	14	323	252	16720	15265	10	19	2.95589433186613e-106	4.26763146508084e-105	3.51779457052412e-106	5.5389943080831e-105	0.0927860503637628	1	-2.63558857379112	-2.19501598240514	0.440572591385981	downregulated_90
2967755	2967775	2968437	2968437	+	-	Shew185_2486	two component LuxR family transcriptional regulator	1664	62034	80	93	551	620	25459	28196	25	40	506	451	26152	27293	20	40	1.36371831732336e-37	1.06804905996261e-36	1.01934779615182e-29	8.94452949671857e-29	0.211486490146219	0.470791846783627	-1.21723071622067	-1.21723071622067	0	downregulated_90
2979126	2979148	2980470	2980470	+	-	Shew185_2492	sodium:dicarboxylate symporter	8164	304222	196	229	2052	2046	94703	92965	44	70	2481	1946	128057	117765	48	92	4.98499143506768e-244	1.22430305951472e-242	1.54573519290903e-42	1.6358729125892e-41	4.21229268657495e-63	3.23730453242044e-62	-1.70992077115198	-1.31564183203993	0.394278939112046	downregulated_90
2984024	2984012	2983317	2983036	-	-	Shew185_2496	2OG-Fe(II) oxygenase	2361	88012	108	126	926	977	42722	44411	38	62	940	741	48530	44843	34	67	4.58208551817726e-48	4.28704854174804e-47	2.30897056578418e-21	1.73903966446312e-20	1.64063643444827e-09	5.22851625336511e-09	-1.02308361311304	-0.911190733042144	0.111892880070897	downregulated_90
	2987837	2987388		-	-	Shew185_2500	hypothetical protein	556	20737	39	46	69	99	3187	4526	5	8	61	73	3188	4416	4	8	2.65653412629101e-80	3.38165569484762e-79	1.12472081790152e-65	1.40016897413139e-64	0.609162014180287	1	-2.52356195605701	-2.52356195605701	0	downregulated_90
	2988565	2987834		-	-	Shew185_2501	NAD-dependent deacetylase	1057	39392	46	53	127	144	5894	6567	5	8	104	104	5389	6343	4	8	2.03911559313724e-185	4.24643473059316e-184	1.93812975747165e-156	3.68000351849344e-155	0.780030820503792	1	-2.7279204545632	-2.7279204545632	0	downregulated_90
2989870	2989833	2989336	2989326	-	-	Shew185_2503	N-acetyltransferase GCN5	1648	61413	105	123	649	675	29958	30673	37	60	584	495	30162	29949	31	60	6.773417110435e-33	4.78266748782121e-32	5.61809307642891e-24	4.46974693879969e-23	0.0779030614198669	0.18035037630962	-1.03562390973072	-1.03562390973072	0	downregulated_90
2990572	2990349	2989942	2989942	-	-	Shew185_2504	GreA/GreB family elongation factor	779	29043	60	71	324	294	14954	13370	21	34	302	241	15595	14625	19	37	2.43552731319172e-12	9.471727993385e-12	3.06015448934982e-15	1.99550333872609e-14	0.621556491009698	1	-1.06228427825434	-0.940293753875732	0.12199052437861	downregulated_90
3058762	3058770	3059447	3059447	+	-	Shew185_2563	putative phage repressor	1014	37789	47	55	247	237	11415	10801	10	16	247	233	12766	14100	10	19	2.47140666955215e-27	1.54471462513225e-26	3.73453003611675e-33	3.47249819613408e-32	0.729081551498698	1	-1.78135971352466	-1.53343220008107	0.247927513443586	downregulated_90
3076554	3076520	3075690	3075688	-	nadE	Shew185_2581	NAD synthetase	5025	187261	192	225	1778	1934	82033	87906	63	102	1402	1244	72387	75272	45	88	5.12104844070059e-89	6.78651551423048e-88	1.51951981552671e-40	1.55004741452939e-39	7.58851709756414e-05	0.00020833844935536	-1.14135584924554	-1.35434957257974	-0.212993723334198	downregulated_90
	3081271	3080408	3080408	-	-	Shew185_2585	thioredoxin domain-containing protein	1074	40037	39	46	237	230	10946	10455	7	12	185	154	9555	9369	5	10	2.65336681117977e-33	1.89424401575377e-32	1.01885513599642e-71	1.33455256799068e-70	0.000890342904117235	1	-1.93859945533586	-2.20163386116965	-0.263034405833794	downregulated_90
3083491	3083491	3081578	3081578	-	-	Shew185_2586	heat shock protein 90	13744	512177	228	267	1405	1500	64856	68191	21	34	1341	1202	69254	72763	19	37	0	0	0	0	2.80403936453498e-17	1.08767844535052e-16	-2.97323309043721	-2.8512425660586	0.12199052437861	downregulated_90
3102252	3102190	3101546	3101546	-	-	Shew185_2600	response regulator	2741	102167	135	158	994	980	45886	44562	43	70	1007	849	51995	51408	41	80	2.13994808690825e-64	2.38187817850699e-63	1.42292450484667e-23	1.12219822642271e-22	1.12327910627222e-15	4.23008190103681e-15	-1.17449773123214	-0.98185265328974	0.192645077942396	downregulated_90
3110503	3110461	3110285	3110285	-	-	Shew185_2606	ribosome modulation factor	3205	119441	577	674	293	322	13556	14674	49	79	216	211	11161	12787	34	67	1.11253711022095e-308	1.11254227429578e-308	0	0	0.000592198795741389	0.00155952584962432	-3.09282403300476	-3.33051559072409	-0.237691557719331	downregulated_90
3118422	3118422	3118009		-	-	Shew185_2611	hypothetical protein	525	19576	40	47	154	153	7145	6971	10	17	110	98	5685	5963	7	14	5.29799042725718e-31	3.61110388246986e-30	2.60553367472493e-31	2.34549933786493e-30	0.255090557501395	1	-1.4671260104273	-1.74723392962003	-0.280107919192735	downregulated_90
3119290	3119159	3118668	3118668	-	-	Shew185_2612	N-acetyltransferase GCN5	1625	60566	105	123	466	476	21507	21634	27	43	355	329	18371	19948	20	38	2.73187861177331e-44	2.3741075858853e-43	1.06062569802438e-53	1.22269579830922e-52	0.0686677311577262	0.159504101290819	-1.51624975063714	-1.69458699189565	-0.178337241258512	downregulated_90
3127969	3127936	3127505	3127474	-	-	Shew185_2621	hypothetical protein	1823	67958	134	157	527	559	24344	25425	35	57	431	369	22286	22344	26	51	8.56494815044842e-50	8.18287541054469e-49	1.81209763489346e-52	2.06789626567766e-51	0.253073602775929	0.558145246922607	-1.46173073472689	-1.62219540692013	-0.160464672193246	downregulated_90
3132523	3132523	3129863	3129863	-	-	Shew185_2624	TonB-dependent receptor	5449	203062	65	76	1813	1738	83649	78975	19	30	1688	1310	87160	79295	16	31	5.04899847865283e-114	7.58020735050901e-113	1.60294856248401e-39	1.60614735118964e-38	7.00765770283006e-15	2.58511062523176e-14	-1.34103691783507	-1.29373120305671	0.0473057147783568	downregulated_90
3134737	3134675	3132957	3132957	-	ushA	Shew185_2625	bifunctional UDP-sugar hydrolase/5'-nucleotidase periplasmic	5558	207131	103	120	741	737	34218	33520	12	19	743	598	38355	36195	11	21	0	0	9.90870060441506e-261	2.44685344433616e-259	2.04616221235163e-06	1	-2.65896308216493	-2.51457317282976	0.144389909335175	downregulated_90
	3154629	3152917	3152917	-	-	Shew185_2646	AMP-binding domain-containing protein	9643	359355	179	209	933	863	43048	39230	14	24	227	182	11766	11039	3	6	0	0	0	0	3.28102134500792e-160	1	-3.12239663135973	-5.12239663135973	-2	downregulated_90
3159143	3159083	3158289	3158271	-	-	Shew185_2651	hypothetical protein	1939	72287	77	90	542	530	25036	24105	19	30	286	256	14780	15515	9	19	3.06931278281199e-58	3.24070665082416e-57	1.11291111488212e-120	1.88361248245405e-119	1.01864447874741e-13	3.59629249957777e-13	-1.58496250072116	-2.24392558288609	-0.658963082164933	downregulated_90
3166004	3166013	3167752	3167752	+	-	Shew185_2658	gamma-glutamyltransferase	2798	104274	51	59	1028	989	47462	44951	16	26	774	634	39995	38373	11	22	1.9760759388977e-65	2.23247179196968e-64	7.3996475059338e-47	8.27698195032545e-46	0.616528222107567	1	-1.18220333122075	-1.42321143072454	-0.241008099503795	downregulated_90
	3179265	3177121		-	-	Shew185_2664	peptidyl-dipeptidase Dcp	6036	224942	89	104	1214	1149	56050	52231	15	25	616	459	31796	27773	7	13	1.11257824803879e-308	1.11374157177133e-308	0	0	1.84880167056674e-21	1	-2.05658352836637	-3	-0.943416471633632	downregulated_90
	3197807	3196071		-	-	Shew185_2673	Na+/solute symporter	23544	877358	432	505	946	1025	43667	46589	16	25	384	273	19864	16561	5	10	0	0	0	0	3.44489207698834e-66	1	-4.33628338786443	-5.6582114827518	-1.32192809488736	downregulated_90
3197818			3197808	-	-	predicted RNA	-	182	6805	529	618	6	5	287	240	14	23	1	1	58	79	3	6	0	0	0	0	4.39957711148196e-07	1	-4.74790107184736	-6.68650052718322	-1.93859945533586	downregulated_90
3198085	3198085	3197819	3197819	-	-	Shew185_2674	hypothetical protein	3497	130332	417	488	114	97	5287	4409	11	18	30	21	1584	1307	2	5	0	0	0	0	1.48389634140041e-31	1	-4.76081233612057	-6.60880924267552	-1.84799690655495	downregulated_90
3199347	3199347	3198727	3198727	-	-	Shew185_2675	DSBA oxidoreductase	1542	57487	79	92	518	546	23937	24843	24	39	392	348	20263	21081	17	33	1.11605960749477e-34	8.22752588298347e-34	1.79371366574341e-41	1.86340047252747e-40	0.0252733333544501	0.0603647956811629	-1.23815973719476	-1.47916783669856	-0.241008099503795	downregulated_90
3212799	3212758	3211511		-	-	Shew185_2684	RDD domain-containing protein	1558	58081	39	46	302	335	13933	15259	7	11	368	324	19000	19628	7	15	5.50811842928282e-57	5.70898788576354e-56	4.03026253095008e-48	4.54183450807067e-47	0.0109032578625006	1	-2.06413033741972	-1.61667136044849	0.447458976971221	downregulated_90
3225894	3225894	3225412	3225412	-	-	Shew185_2692	hypothetical protein	876	32662	57	67	342	326	15801	14855	19	31	385	327	19874	19806	21	41	3.94867531217047e-15	1.70593343553521e-14	7.37650779535088e-13	4.51074948947099e-12	0.0116441763532929	0.0284894601735411	-1.1118928800709	-0.708537185839689	0.403355694231208	downregulated_90
3229944	3229944	3230378	3230378	+	-	Shew185_2695	hypothetical protein	505	18819	37	43	149	170	6895	7745	10	16	166	143	8617	8680	10	19	4.21435827702692e-27	2.61962655486721e-26	2.05214948039392e-15	1.35381948932849e-14	0.000562963514443291	1	-1.4262647547021	-1.17833724125851	0.247927513443586	downregulated_90
3233921	3233848	3233750	3233696	-	-	Shew185_2699	hypothetical protein	5783	215500	1861	2176	264	280	12179	12755	78	125	487	423	25158	25614	132	256	0	0	0	0	7.91362981794615e-17	3.03837664802877e-16	-4.12167855658825	-3.08746284125034	1.03421571533791	downregulated_90
3236806	3236840	3237202	3237237	+	folX	Shew185_2703	D-erythro-7,8-dihydroneopterin triphosphate 2'-epimerase	1245	46418	109	127	484	506	22347	23003	38	62	533	464	27523	28081	39	76	3.73039234743011e-23	2.10720537725458e-22	8.73110390704573e-15	5.59657568169357e-14	4.43864396911176e-05	0.000123132179842947	-1.03448837638529	-0.74075717332858	0.29373120305671	downregulated_90
3244188	3244232	3244882	3244882	+	-	Shew185_2709	arylesterase	872	32516	42	49	249	229	11522	10410	10	16	199	160	10283	9691	7	15	6.28582884746878e-20	3.18806515844123e-19	4.75921766893123e-40	4.80064835845987e-39	0.00275414467284926	1	-1.61470984411521	-1.70781924850669	-0.0931094043914815	downregulated_90
3244977	3245028	3246095	3246095	+	-	Shew185_2710	hypothetical protein	5800	216153	173	202	964	1101	44484	50024	27	44	523	441	27011	26713	13	25	0	0	0	0	1.47513645687656e-17	5.76655851957194e-17	-2.1987798641145	-3.01435529297707	-0.815575428862572	downregulated_90
	3253702	3251219		-	-	Shew185_2714	hypothetical protein	9492	353734	121	142	310	326	14345	14820	3	5	231	181	11952	11004	2	4	0	0	0	0	1.47582916224893e-05	1	-4.82781902461732	-5.14974711950468	-0.321928094887362	downregulated_90
3261936	3261936	3262538		+	-	Shew185_2723	anthranilate synthase component II	664	24753	35	41	233	243	10788	11068	11	18	267	232	13780	14080	11	23	3.663221391932e-11	1.34695666966157e-10	2.31420173920959e-12	1.38698642698782e-11	0.328871158129503	1	-1.18762700317577	-0.833990048561071	0.3536369546147	downregulated_90
	3262535	3263608	3263612	+	trpD	Shew185_2724	anthranilate phosphoribosyltransferase	1316	49046	39	45	430	451	19878	20529	11	18	444	402	22948	24348	11	22	2.2259364013639e-29	1.45994290243301e-28	2.9136808736487e-22	2.2354709453342e-21	0.00967954974789265	1	-1.32192809488736	-1.03242147769238	0.289506617194985	downregulated_90
3263613	3263613	3265100	3265172	+	-	Shew185_2725	bifunctional indole-3-glycerol phosphate synthase/phosphoribosylanthranilate isomerase	1503	56021	32	37	500	509	23100	23127	9	15	521	429	26916	26004	9	17	1.47451034502954e-34	1.08170653395917e-33	4.54487776679319e-24	3.62227559579161e-23	0.00292401317446447	1	-1.30256277002043	-1.12199052437861	0.180572245641821	downregulated_90
3289807	3289806	3287560	3287560	-	-	Shew185_2746	aldehyde oxidase and xanthine dehydrogenase molybdopterin-binding protein	8141	303390	115	135	2125	2159	98046	98091	27	43	1148	1037	59292	62767	14	27	7.7065915718709e-227	1.80446048255361e-225	4.39159066533897e-193	9.58724551529798e-192	1.91661669983879e-05	5.38631272796736e-05	-1.65055084234873	-2.32192809488736	-0.671377252538629	downregulated_90
3290326	3290326	3289808	3289808	-	-	Shew185_2747	2Fe-2S iron-sulfur cluster-binding domain-containing protein	2295	85550	140	164	636	589	29347	26780	33	54	263	272	13574	16511	14	28	1.64142305978574e-75	2.00475427220858e-74	1.61605791662202e-181	3.396728244286e-180	3.9859983370013e-23	1.74204318035869e-22	-1.60266450245462	-2.55019708256048	-0.947532580105864	downregulated_90
3308371	3308280	3304849	3304849	-	-	Shew185_2760	hypothetical protein	10241	381620	95	111	3720	3957	171660	179807	31	51	3284	2771	169526	167640	25	49	2.52668931739899e-151	4.46019883801798e-150	1.68875567869385e-30	1.50226120315305e-29	8.28733612202359e-36	4.416329237668e-35	-1.12199052437861	-1.1797060222349	-0.0577154978562873	downregulated_90
3329225	3329250	3329366	3329422	+	-	Shew185_2776	hypothetical protein	2646	98629	721	842	680	638	31393	28999	160	258	740	542	38232	32789	157	303	2.62391274538912e-98	3.65971040012761e-97	9.43358726122802e-51	1.07111509631883e-49	1.34574546052088e-07	4.08149244033144e-07	-1.70644916764314	-1.47450243959345	0.231946728049697	downregulated_90
3335051	3335083	3336039	3336063	+	-	Shew185_2782	ATPase	3535	131736	117	137	1155	1179	53322	53573	34	55	1159	1020	59830	61734	32	63	5.28974780597149e-91	7.05143667704578e-90	3.60668365901699e-28	3.05789933491515e-27	1.87018459074077e-20	7.6275849869653e-20	-1.31667236943587	-1.12075215946061	0.195920209975257	downregulated_90
3360064	3360046	3359687	3359687	-	-	Shew185_2802	rhodanese domain-containing protein	963	35911	85	99	348	369	16079	16807	28	45	343	261	17731	15828	24	46	1.03794025770264e-17	4.9063305696216e-17	1.499287111947e-20	1.10888354482627e-19	0.599347991878566	1	-1.13750352374994	-1.1057946640226	0.0317088597273381	downregulated_90
3360511	3360492	3360175	3360175	-	-	Shew185_2803	hypothetical protein	487	18162	48	57	80	61	3729	2793	6	10	81	78	4210	4767	7	14	8.86982554899199e-74	1.0746043339382e-72	3.57971403627164e-38	3.52434155335764e-37	0.000568919365167306	1	-2.51096191927738	-2.02553509210714	0.485426827170242	downregulated_90
3368983	3368983	3370362	3370362	+	-	Shew185_2813	oxidoreductase domain-containing protein	3152	117467	72	85	571	608	26361	27665	12	19	373	322	19273	19504	7	14	6.24356331603272e-165	1.1610972273725e-163	3.75809343481454e-249	9.13055066232629e-248	1.2093752000119e-06	1	-2.16146342269412	-2.6020360140801	-0.440572591385982	downregulated_90
3372431	3372378	3371152	3371148	-	-	Shew185_2815	serine/threonine transporter SstT	7639	284680	198	232	1349	1377	62266	62577	31	50	1592	1225	82207	74136	33	63	0	0	3.11788596843443e-96	4.69657556378506e-95	1.31868734231737e-36	7.10267949932323e-36	-2.21412480535285	-1.88070107162766	0.333423733725192	downregulated_90
3385933	3386018	3387037	3387037	+	-	Shew185_2824	TRAP dicarboxylate transporter subunit DctP	64212	2392751	2006	2345	3842	3934	177282	178768	108	174	2275	1629	117441	98539	55	105	0	0	0	0	0.00158417336930883	0.00409546879628523	-3.75242871155401	-4.48112668973662	-0.728697978182606	downregulated_90
3387038			3387091	+	-	predicted RNA	-	1040	38786	614	718	120	117	5548	5329	62	100	113	69	5877	4197	48	93	1.51842245808527e-215	3.46553085256935e-214	6.91324265612343e-189	1.50196844052989e-187	0.951165016884979	1	-2.84398384404833	-2.94868122271502	-0.104697378666693	downregulated_90
3387092	3387097	3387753		+	-	Shew185_2825	tripartite ATP-independent periplasmic transporter DctQ	10356	385911	502	587	1263	1292	58312	58697	55	89	1098	781	56690	47241	41	79	0	0	0	0	0.0026436161505107	0.0067380154450975	-2.72148326214365	-2.89343594493295	-0.171952682789295	downregulated_90
	3387753	3389150	3389150	+	-	Shew185_2826	TRAP dicarboxylate transporter subunit DctM	13007	484711	296	346	2003	2079	92412	94496	41	66	1530	1342	78971	81218	29	57	0	0	0	0	3.49844471130151e-05	9.74089442413525e-05	-2.39023410827827	-2.60173821347198	-0.211504105193712	downregulated_90
	3401024	3397128		-	-	Shew185_2834	protease domain-containing protein	54349	2025228	444	519	655	730	30261	33198	5	8	721	553	37215	33499	4	9	0	0	0	0	6.56488573753536e-06	1	-6.01959072835788	-5.84966572691557	0.169925001442312	downregulated_90
3401156			3401025	-	-	predicted RNA	-	3390	126342	818	957	33	46	1536	2114	8	13	42	36	2189	2216	8	16	0	0	0	0	0.121878059904569	1	-6.20193539634493	-5.90237511448603	0.299560281858908	downregulated_90
	3412383	3410425	3410425	-	-	Shew185_2844	AMP-dependent synthetase and ligase	2540	94666	41	48	451	422	20843	19177	6	10	141	115	7284	6971	1	3	1.1405830705273e-135	1.9019538360564e-134	0	0	1.06364518018045e-70	1	-2.26303440583379	-4	-1.73696559416621	downregulated_90
3413177	3413244	3414413	3414413	+	-	Shew185_2846	acyl-CoA dehydrogenase domain-containing protein	4428	165036	120	141	1016	1112	46888	50540	25	41	344	301	17779	18262	7	15	2.50616693944897e-177	4.94557572024886e-176	0	0	3.88736039496308e-87	4.0476916186263e-86	-1.78199934778071	-3.23266075679028	-1.45066140900957	downregulated_90
3414414	3414530	3416137	3416137	+	-	Shew185_2847	propionyl-CoA carboxylase	10633	396236	210	246	4134	4153	190747	188688	73	117	854	774	44097	46823	14	28	1.52965063602611e-145	2.6183678879553e-144	0	0	0	0	-1.07214978575584	-3.13515958328164	-2.0630097975258	downregulated_90
3436034	3436049	3438199	3438202	+	-	Shew185_2863	peptidyl-dipeptidase Dcp	5383	200624	79	93	969	980	44738	44555	12	20	976	875	50414	52931	12	24	1.11253692925562e-308	1.11253692931535e-308	1.11405543330656e-110	1.79160729648126e-109	1.90571618753744e-16	1	-2.21723071622067	-1.95419631038688	0.263034405833794	downregulated_90
	3441232	3440306	3439935	-	-	Shew185_2865	electron transfer flavoprotein subunit alpha	15517	578221	533	623	5185	5193	239213	235935	159	256	1983	1738	102383	105151	57	111	5.26187960052288e-257	1.35104738152062e-255	2.06434726599521e-287	5.2408906151867e-286	2.70901856528105e-40	1.52075216105653e-39	-1.283088353024	-2.4886724866739	-1.20558413364989	downregulated_90
3442029	3441982	3441233		-	-	Shew185_2866	electron transfer flavoprotein subunit alpha/beta	20296	756307	862	1008	6428	6424	296575	291860	244	392	2578	2147	133069	129917	90	175	5.55007939797237e-270	1.48407152659391e-268	7.27272522372144e-308	1.87802544491412e-306	2.54034008512559e-37	1.38310805357621e-36	-1.36257007938471	-2.52606881166759	-1.16349873228288	downregulated_90
3442901	3442901	3445990		+	-	Shew185_2868	amidohydrolase	2921	108863	30	35	1199	1222	55330	55557	11	17	481	416	24855	25204	4	8	3.61653765292196e-55	3.68088595800773e-54	2.16676979719402e-123	3.72305426369573e-122	8.23804548742888e-47	1	-1.04182017569463	-2.12928301694497	-1.08746284125034	downregulated_90
3486898			3487071	+	-	predicted RNA	-	3729	138965	683	798	287	275	13284	12507	46	74	233	167	12032	10126	33	63	0	0	0	0	0.000447326425622913	0.00118214509788886	-3.4307915705934	-3.66296501272243	-0.232173442129033	downregulated_90
	3487072	3488574		+	-	Shew185_2905	amino acid/peptide transporter	3073	114519	65	76	257	278	11893	12660	5	8	172	171	8897	10402	3	6	1.11253695212723e-308	1.11253760929271e-308	0	0	2.32493622892344e-06	1	-3.24792751344359	-3.66296501272243	-0.415037499278844	downregulated_90
3569856	3569856	3569206	3569083	-	-	Shew185_2986	TetR family transcriptional regulator	720	26866	35	41	205	184	9463	8378	8	13	198	173	10240	10493	8	15	1.83610264836589e-25	1.09608294160706e-24	2.53023043766205e-24	2.02373652173359e-23	0.30098789557761	1	-1.65711228647699	-1.45066140900957	0.206450877467426	downregulated_90
3577034	3577034	3576918	3576918	-	-	Shew185_2991	cyd operon protein YbgT	389	14531	106	124	112	107	5196	4886	26	43	65	57	3391	3502	15	29	9.8364856309153e-25	5.77286734624756e-24	1.10926235226521e-33	1.04215313303253e-32	0.0049654615916997	0.0124246516793416	-1.52793155568478	-2.0962153152593	-0.568283759574526	downregulated_90
3578193	3578193	3577054	3577035	-	-	Shew185_2992	cytochrome d ubiquinol oxidase subunit II	8219	306297	229	268	2825	2670	130344	121340	68	110	1416	1365	73103	82575	35	68	2.35855778649409e-151	4.1797343675164e-150	3.01561431811615e-115	4.99178062401717e-114	0.000204773449068283	0.000552130797338645	-1.28472947693311	-1.97862634920743	-0.69389687227432	downregulated_90
3579979	3579765	3578209	3578203	-	-	Shew185_2993	cytochrome bd ubiquinol oxidase subunit I	11280	420340	230	269	3523	3478	162539	158020	64	102	2004	1525	103441	92284	32	62	6.11323200143628e-226	1.42400491827271e-224	4.29217124487283e-156	8.11561583915494e-155	0.000675629432412372	0.00177716496220693	-1.39903702058513	-2.11726605216975	-0.71822903158462	downregulated_90
3612057	3611968	3611444	3611444	-	-	Shew185_3014	N-acetyltransferase GCN5	996	37146	60	70	279	255	12897	11597	14	23	215	210	11138	12733	11	22	3.36397081585174e-23	1.90260126618699e-22	3.83533086208374e-39	3.81759034488026e-38	0.0371261352314992	1	-1.60572106088795	-1.66985139830767	-0.0641303374197156	downregulated_90
3613127	3613120	3612818	3612777	-	-	Shew185_3016	NrfJ-like protein	1527	56919	160	187	601	633	27734	28773	58	93	423	426	21835	25777	40	78	1.39947655976459e-29	9.21900083611689e-29	1.53822146567565e-30	1.37104986260124e-29	0.101714390716714	0.233086882174863	-1.00773564877961	-1.26149224102539	-0.253756592245783	downregulated_90
	3614616	3615458		+	-	Shew185_3019	hypothetical protein	976	36386	36	43	56	71	2595	3228	2	3	71	44	3685	2673	1	3	0	0	1.11253692979603e-308	1.11253694358837e-308	0.215205994103349	1	-3.84130225398094	-3.84130225398094	0	downregulated_90
	3615418	3615885	3615885	+	-	Shew185_3020	CopG family transcriptional regulator	1241	46253	84	98	240	240	11109	10940	14	23	188	161	9718	9747	10	20	5.67995834456742e-44	4.90778809925434e-43	2.81686830497081e-95	4.20113131028484e-94	0.000769173225911019	1	-2.0911478880582	-2.29278174922785	-0.201633861169651	downregulated_90
3623705	3623682	3622669	3622669	-	-	Shew185_3026	threonine aldolase	2984	111206	93	109	1139	1200	52562	54561	32	52	1343	1090	69322	65930	34	66	2.7967963774643e-61	3.0164016300146e-60	2.14758707185027e-15	1.41471515709787e-14	2.19979319747408e-34	1.14923300108501e-33	-1.06774460663583	-0.723790205418473	0.343954401217361	downregulated_90
3634000	3633945	3632908	3632908	-	-	Shew185_3039	twitching motility protein	3817	142249	117	137	1538	1527	70959	69407	42	67	1278	1057	66008	63951	32	62	7.3029787949e-65	8.16885177578048e-64	9.86038387963933e-29	8.48744280992193e-28	1.90536155666785e-06	5.56582344834001e-06	-1.03194289250275	-1.14383577257365	-0.111892880070897	downregulated_90
3636610	3636741	3637175	3637193	+	-	Shew185_3044	hypothetical protein	1345	50138	98	115	513	585	23679	26589	35	57	437	314	22582	19049	24	47	8.81664372332163e-25	5.20135939760972e-24	4.9063132565899e-30	4.33887076448723e-29	0.011072013915091	0.027133639307102	-1.01260003677963	-1.29090119926674	-0.278301162487104	downregulated_90
3650946	3650946	3651290	3651290	+	-	Shew185_3058	hypothetical protein	914	34059	84	98	117	112	5401	5130	9	15	112	91	5827	5559	8	16	1.35488245005903e-166	2.56180493381455e-165	1.82965395067327e-116	3.03978169231342e-115	0.0992534682979698	1	-2.70781924850669	-2.61470984411521	0.0931094043914815	downregulated_90
3676773	3676773	3677210	3677270	+	-	Shew185_3086	cytosine deaminase	660	24609	48	56	209	201	9682	9164	13	21	134	118	6918	7161	8	16	3.20410463457433e-16	1.42794367294294e-15	2.98291098324885e-40	3.02237101643533e-39	1.30186960463304e-06	1	-1.41503749927884	-1.8073549220576	-0.39231742277876	downregulated_90
	3682082	3680727		-	-	Shew185_3091	short chain fatty acid transporter	2105	78455	49	57	133	153	6149	6989	3	4	158	132	8184	8042	3	5	0	0	0	0	0.00022244747287779	1	-3.83289001416474	-3.51096191927738	0.321928094887362	downregulated_90
3733036	3733036	3732056	3732056	-	-	Shew185_3128	RpoD family RNA polymerase sigma factor	8633	321710	280	327	605	602	27927	27382	17	28	290	236	14967	14330	7	14	0	0	0	0	4.5046248415795e-24	1	-3.54579190344048	-4.54579190344048	-1	downregulated_90
3734013	3734013	3733117	3733037	-	-	Shew185_3129	peptidase M23B	13985	521155	496	580	874	892	40346	40556	28	45	753	613	38866	37106	21	42	0	0	0	0	0.0265473582864781	0.0633408194807786	-3.68805599368526	-3.78759166723617	-0.0995356735509144	downregulated_90
	3759520	3758621		-	-	Shew185_3149	LysR family transcriptional regulator	1035	38589	36	42	243	277	11229	12590	8	13	263	208	13582	12627	7	14	4.82332240868092e-26	2.91788406490349e-25	2.91548044269281e-36	2.81518293173692e-35	0.485908298331296	1	-1.69187770463767	-1.58496250072116	0.106915203916512	downregulated_90
	3776618	3777820		+	-	Shew185_3167	metallophosphoesterase	1308	48773	34	40	282	305	13038	13869	6	11	249	185	12883	11210	5	10	4.64345529541308e-40	3.80830752812554e-39	3.49678549251839e-72	4.59359698857285e-71	0.00395477566521111	1	-1.86249647625006	-2	-0.137503523749935	downregulated_90
3798089	3798094	3798717	3798750	+	-	Shew185_3182	TetR family transcriptional regulator	1987	74066	101	118	684	740	31590	33657	32	52	714	625	36855	37804	30	59	7.89661367612983e-47	7.19451556500618e-46	5.71630349414131e-24	4.53989024429254e-23	9.75754067275522e-08	2.97331937290498e-07	-1.18220333122075	-1	0.182203331220749	downregulated_90
3800569	3800569	3801393	3801393	+	-	Shew185_3185	extracellular solute-binding protein	989	36873	38	44	321	302	14847	13748	10	17	239	251	12372	15238	8	16	1.68755432684257e-20	8.73546163001327e-20	6.0526781854759e-30	5.3317841559777e-29	0.0800954700135339	1	-1.37196877738696	-1.4594316186373	-0.0874628412503394	downregulated_90
	3810962	3812851		+	-	Shew185_3194	peptidase S8/S53 subtilisin kexin sedolisin	7102	264676	119	140	175	225	8090	10229	3	4	53	38	2774	2351	0	1	0	0	0	0	2.09132177992819e-58	1	-5.12928301694497	-7.12928301694497	-2	downregulated_90
3829095	3829130	3829561	3829722	+	-	Shew185_3209	hypothetical protein	691	25779	51	59	194	158	8991	7191	11	18	141	127	7316	7681	8	17	1.10346412627405e-42	9.35563674790328e-42	1.43177953946077e-40	1.46716819474449e-39	0.788553555063314	1	-1.71271804791953	-1.7951802081115	-0.082462160191973	downregulated_90
3843584	3843608	3845989	3845989	+	-	Shew185_3221	type IV pilus assembly PilZ	7011	261274	93	109	2738	2858	126352	129853	33	53	2750	2270	141969	137355	30	58	8.25755419429818e-102	1.1697770346092e-100	4.41099004267751e-22	3.36710540588846e-21	1.70233073750288e-40	9.61604075346937e-40	-1.04026387021373	-0.910203329649354	0.130060540564373	downregulated_90
3905514	3905568	3907622	3907622	+	-	Shew185_3276	diguanylate cyclase/phosphodiesterase	2987	111326	46	54	1017	1074	46960	48829	14	23	693	592	35801	35826	9	17	2.35481290113891e-72	2.80775712407566e-71	5.84512854900885e-66	7.31693515594764e-65	0.0178291396901351	1	-1.23132554610646	-1.66742466091313	-0.436099114806674	downregulated_90
4023240	4023232	4022297	4022297	-	-	Shew185_3388	hypothetical protein	1141	42526	38	45	434	414	20027	18849	12	20	391	338	20221	20475	11	21	2.93844314395839e-22	1.60566197914727e-21	1.02018214434737e-21	7.74824052152232e-21	0.648400349912885	1	-1.16992500144231	-1.09953567355091	0.070389327891398	downregulated_90
4049544	4049434	4048301	4048301	-	-	Shew185_3410	chaperone protein DnaJ	10694	398493	300	351	3389	3381	156349	153643	85	136	3405	2888	175785	174703	79	154	7.76795016041386e-211	1.72075327327991e-209	2.27841929937564e-30	2.02282452139067e-29	1.29864349798835e-67	1.04609090328152e-66	-1.36786437905422	-1.18854067960966	0.179323699444562	downregulated_90
4051559	4051464	4049545	4049545	-	dnaK	Shew185_3411	molecular chaperone DnaK	68609	2556615	1138	1331	17311	17675	798632	803018	259	417	15194	12810	784230	774884	210	406	0	0	7.59617880553574e-36	7.25732178059535e-35	1.62435641245333e-85	1.64954306244418e-84	-1.67439128246723	-1.71295893872672	-0.0385676562594873	downregulated_90
4055275	4055268	4053991	4053991	-	proA	Shew185_3415	gamma-glutamyl phosphate reductase	3362	125314	83	98	1353	1367	62437	62106	30	48	1226	1033	63307	62496	25	49	1.8616998204887e-61	2.0126845666958e-60	2.59203362965844e-23	2.03005198828882e-22	1.32447455478978e-11	4.45666456671259e-11	-1.02974734339405	-1	0.0297473433940519	downregulated_90
4056399	4056399	4055281	4055276	-	-	Shew185_3416	gamma-glutamyl kinase	3121	116317	88	103	1179	1122	54435	51017	29	47	1063	955	54905	57800	25	50	1.21274519728461e-69	1.42347936273484e-68	1.27426887525853e-25	1.04319221871256e-24	9.90030547784187e-14	3.49800472669018e-13	-1.13191167550558	-1.04264433740849	0.0892673380970873	downregulated_90
4057960	4057899	4056610	4056610	-	-	Shew185_3417	xanthine/uracil/vitamin C permease	1644	61273	40	47	458	491	21147	22317	10	16	431	363	22264	21984	8	17	3.30282060546799e-45	2.9151262336152e-44	3.73037725778522e-42	3.92036623905382e-41	0.627105043472869	1	-1.55458885167764	-1.4671260104273	0.0874628412503394	downregulated_90
4059096	4059061	4058354	4058354	-	-	Shew185_3418	hypothetical protein	1590	59273	71	83	374	346	17267	15729	14	23	321	265	16585	16087	11	23	1.22179484304213e-54	1.23518811984505e-53	7.62367100757006e-67	9.75959469779295e-66	0.357406053961137	1	-1.85147747528991	-1.85147747528991	0	downregulated_90
4063273	4063272	4061734	4061509	-	-	Shew185_3421	peptidase M17 leucyl aminopeptidase domain-containing protein	8629	321562	178	208	1840	1897	84922	86228	34	55	1134	1033	58530	62508	20	39	1.11253802136773e-308	1.1125689764209e-308	4.32862737700018e-226	9.87932682659788e-225	0.12643752099028	0.287844411765782	-1.91908000461643	-2.41503749927884	-0.495957494662411	downregulated_90
	4065210	4065764	4065764	+	-	Shew185_3423	hypothetical protein	557	20790	32	37	108	113	4991	5155	5	9	72	50	3738	3083	3	6	2.09882920915508e-55	2.14583918465425e-54	6.38078023717311e-78	8.71140359268437e-77	0.00296292281225353	1	-2.03952836418664	-2.62449086490779	-0.584962500721156	downregulated_90
	4084095	4082041	4082041	-	-	Shew185_3439	TonB-dependent receptor	2191	81671	33	39	89	77	4137	3533	1	1	72	51	3721	3107	0	1	0	0	0	0	0.694014464730688	1	-5.28540221886225	-5.28540221886225	0	downregulated_90
	4086141	4084939		-	-	Shew185_3441	TRAP dicarboxylate transporter subunit DctP	1172	43701	31	36	185	170	8580	7742	4	6	122	104	6303	6308	2	5	1.24590254063965e-138	2.09302363611545e-137	2.10659890498697e-180	4.38696795006273e-179	0.0124900421923932	1	-2.58496250072116	-2.84799690655495	-0.263034405833794	downregulated_90
4106229	4106121	4105567		-	-	Shew185_3458	FMN-binding domain-containing protein	1729	64428	99	116	628	585	29006	26615	31	50	443	387	22882	23424	21	41	1.21343779317955e-39	9.8271064289935e-39	5.7690758804297e-43	6.1632278732061e-42	0.0491308798415552	0.115037536789631	-1.21412480535285	-1.50042899050949	-0.286304185156641	downregulated_90
4107148	4107138	4106230	4106230	-	-	Shew185_3459	hypothetical protein	3751	139780	131	153	1356	1365	62594	62019	42	68	1045	939	53970	56852	31	60	6.87744145635212e-79	8.65714705884547e-78	2.1042251491417e-40	2.14166519120976e-39	0.00102966412013925	0.00268342108356937	-1.16992500144231	-1.35049724708413	-0.180572245641821	downregulated_90
4115756	4115501	4114326	4114261	-	-	Shew185_3465	aromatic amino acid permease	1922	71649	52	60	593	733	27401	33327	16	25	694	620	35843	37524	16	31	1.44753708521113e-46	1.31618110423926e-45	4.75277304372816e-23	3.70306575596682e-22	3.01657317533041e-09	9.52613150196933e-09	-1.26303440583379	-0.952694285221643	0.310340120612151	downregulated_90
4121450	4121444	4121007	4121007	-	-	Shew185_3470	thioesterase superfamily protein	915	34108	66	77	235	271	10876	12350	16	26	192	178	9932	10797	12	23	2.22880570996941e-20	1.14845758305037e-19	1.09104360553979e-41	1.13866652504257e-40	0.00127830727262971	1	-1.56634682255381	-1.74322458463789	-0.176877762084079	downregulated_90
4124731	4124728	4122116	4122116	-	-	Shew185_3472	endonuclease/exonuclease/phosphatase	17308	644968	211	246	2444	2514	112767	114233	27	43	2709	2315	139849	140078	27	53	0	0	8.15905621562314e-176	1.66836086146611e-174	5.18298774201683e-60	3.80226000100229e-59	-2.51624975063714	-2.21459405077604	0.301655699861101	downregulated_90
4137036	4137008	4135542	4135542	-	-	Shew185_3481	PAS/PAC sensor-containing diguanylate cyclase	2327	86743	50	59	899	882	41477	40072	17	27	858	764	44300	46248	15	30	6.35361081530961e-51	6.16136636789359e-50	2.9529940696814e-22	2.26179325438818e-21	1.57927102761766e-10	5.1828073883836e-10	-1.12775554719837	-0.975752453753323	0.15200309344505	downregulated_90
4147750	4147643	4145472	4145472	-	-	Shew185_3489	catalase/peroxidase HPI	3444	128348	50	59	933	971	43078	44154	12	20	609	557	31455	33710	7	15	5.28814671939097e-115	8.07335642734048e-114	3.50928380756618e-112	5.66373340228271e-111	0.00612267662328426	1	-1.56071495447448	-1.97575245375332	-0.415037499278844	downregulated_90
4167709	4167704	4167159	4167159	-	-	Shew185_3503	type 12 methyltransferase	582	21689	33	39	212	229	9796	10436	11	18	202	149	10429	9029	9	17	6.69241271438253e-10	2.29984890161936e-09	5.20147966314119e-17	3.54532226210182e-16	0.0257688150764345	1	-1.11547721741994	-1.19793937761191	-0.082462160191973	downregulated_90
4168120	4168120	4167710		-	-	Shew185_3504	hypothetical protein	387	14432	30	35	103	130	4761	5926	8	13	106	97	5508	5895	7	13	1.41658481401901e-22	7.79725551102547e-22	2.20496540351672e-16	1.48719979977493e-15	0.128367337871628	1	-1.42884329880387	-1.42884329880387	0	downregulated_90
4170675	4170675	4171664	4171669	+	-	Shew185_3506	D-isomer specific 2-hydroxyacid dehydrogenase	1873	69802	60	70	744	759	34350	34519	21	34	582	511	30051	30934	15	30	1.2614863127384e-38	1.00363673367338e-37	4.16700565126371e-31	3.74367764176157e-30	0.874173258656662	1	-1.04182017569463	-1.22239242133645	-0.180572245641821	downregulated_90
4171724	4171733	4172470	4172495	+	-	Shew185_3507	dienelactone hydrolase	1903	70944	82	96	657	594	30352	27023	24	38	475	465	24518	28144	18	35	5.29096857879735e-48	4.90962772229676e-47	2.67445827580493e-41	2.77199012577121e-40	0.921984582886399	1	-1.33703498727757	-1.45567948377619	-0.118644496498619	downregulated_90
4191573	4191371	4189959	4189959	-	-	Shew185_3525	branched-chain amino acid transport system II carrier protein	5165	192500	116	136	1627	1699	75061	77230	33	53	2048	1765	105703	106775	38	75	5.3036176974953e-112	7.85804864753484e-111	2.53632107789152e-21	1.90709400182891e-20	5.80711504739515e-61	4.33757899159978e-60	-1.35954238668714	-0.858644150754459	0.500898235932682	downregulated_90
4194469	4194476	4195687		+	-	Shew185_3528	RND family efflux transporter MFP subunit	8008	298405	210	246	1501	1473	69263	66923	34	56	710	642	36649	38886	16	31	0	0	0	0	1.4542333669932e-21	6.18220186777259e-21	-2.13515958328164	-2.98831819495237	-0.853158611670729	downregulated_90
	4195687	4198878	4198878	+	-	Shew185_3529	acriflavin resistance protein	13249	493727	132	154	3364	3322	155197	150965	29	47	1830	1420	94484	85915	14	28	0	0	7.22381201351858e-274	1.8135781382828e-272	2.38004834542011e-06	6.92558819893977e-06	-1.71219768901726	-2.4594316186373	-0.747233929620033	downregulated_90
4222961	4222988	4223431	4223431	+	-	Shew185_3551	N-acetyltransferase GCN5	1126	41993	80	94	316	366	14601	16660	21	35	270	251	13941	15228	16	32	6.05556491174535e-26	3.65355111297427e-25	1.33139807367904e-36	1.29111328217931e-35	0.0584631406158417	0.136323494552626	-1.42530583473267	-1.55458885167764	-0.129283016944967	downregulated_90
	4228678	4229727	4229727	+	-	Shew185_3555	MarR family transcriptional regulator	2263	84356	68	80	319	332	14743	15089	8	14	302	253	15632	15330	7	14	3.49695439936991e-134	5.80982975395317e-133	9.01968819846524e-167	1.78771802495019e-165	0.51289539237876	1	-2.51457317282976	-2.51457317282976	0	downregulated_90
4239501	4239502	4240542	4240542	+	-	Shew185_3565	aldo/keto reductase	3014	112340	92	107	774	694	35746	31566	20	32	408	369	21087	22355	10	20	6.05115967505898e-119	9.36479129164093e-118	1.12482063040083e-179	2.33168093063365e-178	2.42798363187872e-10	7.92778759570803e-10	-1.74146698640115	-2.41953889151379	-0.678071905112638	downregulated_90
4262925			4263008	+	-	predicted RNA	-	4373	162981	1659	1940	15	19	715	890	5	9	7	6	369	395	2	4	0	0	0	0	0.00205920579217763	1	-7.75191593563218	-8.92184093707449	-1.16992500144231	downregulated_90
	4263009	4266647		+	-	Shew185_3585	peptidase S8/S53 subtilisin kexin sedolisin	4792	178593	41	49	21	26	988	1220	0	0	9	5	464	343	0	0	0	0	0	0	2.7833007985983e-07	1	#NAME?	#NAME?		downregulated_90
4273611	4273605	4272967	4272965	-	-	Shew185_3593	hypothetical protein	948	35356	47	55	318	289	14691	13171	13	21	185	175	9572	10617	8	15	4.71307587821117e-19	2.32008604505842e-18	1.67862762155188e-47	1.88699458253555e-46	2.78837806201226e-08	1	-1.3890422907459	-1.87446911791614	-0.485426827170242	downregulated_90
4303698			4303825	+	-	predicted RNA	-	2283	85078	568	664	698	681	32226	30982	153	246	280	262	14460	15881	61	118	1.39557873343888e-66	1.59661273326843e-65	3.69192404250706e-176	7.58354761276792e-175	6.65963608170073e-34	3.4394166232235e-33	-1.43252492600769	-2.49239638198508	-1.0598714559774	downregulated_90
4303845	4303845	4305809	4305812	+	-	Shew185_3625	endothelin-converting protein 1	31338	1167782	508	594	9241	9218	426343	418825	133	215	4651	4117	240052	249036	64	124	1.11253693649611e-308	1.11253714600124e-308	1.83567430813501e-154	3.44207975039921e-153	0.218577150441323	0.486097511242293	-1.46612627121131	-2.26012281041389	-0.793996539202585	downregulated_90
	4311445	4308860	4308860	-	-	Shew185_3630	TonB-dependent receptor	11313	421575	139	163	124	100	5760	4580	1	1	59	55	3071	3372	0	1	0	0	0	0	0.000222645506022665	1	-7.34872815423108	-7.34872815423108	0	downregulated_90
4326056	4326015	4325287	4325287	-	-	Shew185_3642	putative signal transduction protein	927	34569	40	47	286	315	13235	14325	11	18	293	228	15155	13833	10	19	3.09506535340624e-18	1.48320258028025e-17	7.9171999363417e-24	6.26581900391036e-23	0.431531973282192	1	-1.38466385023533	-1.30666133823405	0.0780025120012732	downregulated_90
4326644	4326704	4327918	4327918	+	-	Shew185_3643	hypothetical protein	2480	92432	65	76	965	936	44530	42565	22	35	789	661	40758	39991	17	33	7.32611754052179e-54	7.32449671805707e-53	3.46414531756012e-33	3.22772632784622e-32	0.0186988233329642	0.0450186375288574	-1.11864449649862	-1.20353339408513	-0.0848888975865131	downregulated_90
	4342225	4340459		-	-	Shew185_3654	alkaline phosphatase	3177	118409	57	67	143	149	6605	6801	2	3	144	143	7469	8671	2	4	0	0	0	0	0.000684589094214895	1	-4.48112668973662	-4.06608919045777	0.415037499278844	downregulated_90
4342445	4342481	4342906	4342906	+	-	Shew185_3655	hypothetical protein	2400	89433	179	209	718	672	33128	30533	46	74	495	474	25586	28717	32	63	4.12298038533873e-74	5.0085345057381e-73	1.05302110889435e-66	1.34045137777283e-65	0.416250135219381	0.894027738144668	-1.49790576645193	-1.73007920858097	-0.232173442129033	downregulated_90
	4353136	4354044	4354044	+	-	Shew185_3663	diguanylate cyclase	1120	41746	39	45	191	182	8813	8274	5	9	171	135	8870	8175	4	9	2.03847256380377e-91	2.74162426066346e-90	1.53475061695892e-96	2.31957793914293e-95	0.822597008378281	1	-2.32192809488736	-2.32192809488736	0	downregulated_90
4357203	4357203	4358867	4358867	+	-	Shew185_3666	methyl-accepting chemotaxis sensory transducer	1871	69742	35	41	739	647	34116	29395	11	19	518	434	26762	26255	8	15	5.54831296854362e-42	4.66037663658896e-41	2.63344892851529e-39	2.63286630707092e-38	0.220923391082775	1	-1.1096244911745	-1.45066140900957	-0.341036917835067	downregulated_90
	4363180	4361984	4361984	-	-	Shew185_3672	tRNA synthetase class II (G H P and S)	2488	92730	66	77	186	208	8584	9471	4	7	159	120	8246	7290	3	6	0	0	0	0	0.0041351813729735	1	-3.4594316186373	-3.68182403997375	-0.222392421336448	downregulated_90
4393812	4393854	4394471	4394472	+	-	Shew185_3698	phosphoglycerate mutase	1480	55181	76	89	571	558	26362	25356	26	41	423	378	21835	22907	18	36	7.21936446848686e-30	4.7906472882661e-29	1.7081072337257e-32	1.56253777109442e-31	0.104567372377185	0.239381943147163	-1.11818142634831	-1.30580842952409	-0.187627003175771	downregulated_90
4399004	4399041	4399289	4399289	+	-	Shew185_3703	hypothetical protein	2369	88285	303	354	508	531	23467	24141	59	95	496	397	25635	24049	51	99	6.96268794157483e-96	9.53466266908383e-95	1.18002409261186e-76	1.60136002237627e-75	0.144711279379521	0.327138705110582	-1.89774994175205	-1.83824893000339	0.0595010117486617	downregulated_90
4400503	4400448	4399393	4399333	-	-	Shew185_3704	phospho-2-dehydro-3-deoxyheptonate aldolase	3403	126839	102	120	1369	1347	63191	61220	36	58	1296	1200	66890	72642	34	66	2.5411312227527e-63	2.787226212529e-62	4.03573872384846e-19	2.84960988954237e-18	6.77618148939853e-22	2.89428772689905e-21	-1.04890960048095	-0.862496476250065	0.186413124230881	downregulated_90
	4404641	4405183		+	-	Shew185_3709	isochorismatase hydrolase	1037	38672	60	71	94	113	4377	5168	5	8	24	20	1252	1260	1	2	6.64159429279391e-257	1.69567031690032e-255	0	0	4.84834576530187e-42	1	-3.14974711950468	-5.14974711950468	-2	downregulated_90
4407666	4407666	4406263	4406263	-	nrfA	Shew185_3711	cytochrome c552	8723	325062	198	231	470	475	21685	21594	9	15	405	292	20924	17713	7	13	0	0	0	0	0.0833629973344841	1	-3.94485844580754	-4.15130932327497	-0.206450877467426	downregulated_90
4419225	4419225	4416922	4416919	-	-	Shew185_3720	peptidase S9B dipeptidylpeptidase IV subunit	4096	152657	56	66	934	897	43121	40782	11	18	719	634	37134	38374	8	16	1.267552269717e-182	2.61555648714663e-181	2.5748235548317e-123	4.40743471374411e-122	0.160138101659947	1	-1.87446911791614	-2.04439411935845	-0.169925001442312	downregulated_90
4421349	4421349	4420747	4420747	-	-	Shew185_3722	hypothetical protein	1443	53792	76	89	309	370	14277	16833	16	25	419	333	21660	20167	17	34	9.71441896062647e-46	8.69296223427148e-45	5.84145902256893e-35	5.54570447961954e-34	0.00131549675726038	0.00341258888981611	-1.83187724119167	-1.38827058971606	0.443606651475615	downregulated_90
4421852	4421814	4421356	4421355	-	-	Shew185_3723	hypothetical protein	2693	100386	187	218	718	711	33160	32337	44	71	729	551	37648	33370	40	77	2.43945924422636e-94	3.33048831560693e-93	6.53113689031697e-53	7.47195129299808e-52	3.36827916809495e-05	9.39003921074711e-05	-1.61843720527224	-1.50139778408203	0.117039421190219	downregulated_90
	4426162	4424918		-	-	Shew185_3727	sodium:dicarboxylate symporter	2010	74914	51	60	68	66	3164	3020	1	2	53	61	2781	3713	1	2	0	0	0	0	0.358253258600821	1	-4.90689059560852	-4.90689059560852	0	downregulated_90
4454192	4454183	4453404	4453404	-	-	Shew185_3746	Sel1 domain-containing protein	2104	78434	86	100	833	836	38456	38007	30	49	676	637	34901	38576	24	47	2.87416900620243e-44	2.49296923973681e-43	3.81221473635199e-28	3.22610456808514e-27	0.0136651716961352	0.0332899789190484	-1.02914634565952	-1.08926733809709	-0.0601209924375709	downregulated_90
	4465027	4463882	4463882	-	-	Shew185_3756	putative signal transduction protein	1227	45742	34	39	304	301	14053	13716	7	12	306	222	15809	13469	6	12	5.91219017323288e-34	4.28160054372426e-33	3.7216929532682e-44	4.02352403249258e-43	0.469316222022637	1	-1.70043971814109	-1.70043971814109	0	downregulated_90
4467733	4467712	4465232	4465232	-	-	Shew185_3757	peptidase S9 prolyl oligopeptidase	7437	277131	95	111	2325	2226	107262	101130	26	41	1222	1027	63118	62162	13	25	2.27734655756428e-165	4.25261532794752e-164	3.54251039256895e-146	6.48121638219397e-145	5.1279959522447e-07	1.53263318175885e-06	-1.43686386173202	-2.15055967657538	-0.713695814843359	downregulated_90
4492543	4492520	4492188	4492082	-	-	Shew185_3780	hypothetical protein	556	20722	53	62	139	126	6426	5748	11	18	114	107	5886	6503	9	18	5.0793481048034e-43	4.3227069841067e-42	1.27832303156506e-32	1.17413450805742e-31	0.263792652907482	1	-1.78427130894456	-1.78427130894456	0	downregulated_90
4495472	4495472	4495663	4495718	+	-	Shew185_3783	BFD/(2Fe-2S)-binding domain-containing protein	989	36854	164	191	315	311	14562	14144	46	74	190	189	9833	11479	28	55	1.88202567527063e-20	9.70876030427853e-20	2.68270358414757e-47	3.00822270391138e-46	2.54971249582446e-07	7.66610164246887e-07	-1.3679754624068	-1.79606911451109	-0.42809365210429	downregulated_90
4496648	4496647	4495991	4495991	-	-	Shew185_3784	thiopurine S-methyltransferase	1345	50153	65	76	446	421	20620	19127	18	30	257	261	13270	15827	11	22	2.03009192675986e-31	1.39422270775499e-30	4.35926251117878e-55	5.09031196072789e-54	1.37951429852131e-06	4.05333232445889e-06	-1.34103691783507	-1.78849589480629	-0.447458976971221	downregulated_90
	4507041	4505647	4505647	-	-	Shew185_3789	PhoH family protein	1608	59953	36	42	446	455	20613	20701	9	14	255	188	13178	11398	4	8	2.56241957024443e-45	2.26606145556449e-44	7.10621675665109e-113	1.15514365191749e-111	1.00700024732438e-15	1	-1.58496250072116	-2.39231742277876	-0.807354922057604	downregulated_90
4512782	4512898	4513893	4513911	+	-	Shew185_3793	response regulator receiver protein	2446	91173	78	91	961	889	44359	40420	26	42	864	663	44592	40117	22	42	4.41629520438486e-54	4.43494178413671e-53	6.29174838198907e-29	5.46777133427089e-28	5.7901843051312e-05	0.000159937914883178	-1.11547721741994	-1.11547721741994	0	downregulated_90
4528407	4528407	4527505	4527505	-	-	Shew185_3808	GumN family protein	947	35297	33	39	276	258	12739	11722	8	13	216	186	11186	11292	6	12	9.35121518282186e-21	4.91373737339209e-20	8.15376832335817e-39	8.08045593273149e-38	0.00519388110326089	1	-1.58496250072116	-1.70043971814109	-0.115477217419936	downregulated_90
4533365	4533398	4534195	4534333	+	-	Shew185_3816	response regulator receiver protein	1424	53077	56	66	478	561	22094	25507	18	29	678	524	35040	31749	21	41	1.00795248267155e-29	6.67879364984274e-29	1.54623267573739e-14	9.82491822202828e-14	3.08142203438395e-12	1.05412158768971e-11	-1.18641312423088	-0.68684211474037	0.499571009490512	downregulated_90
4534339	4534355	4534627	4534632	+	-	Shew185_3817	histone family protein DNA-binding protein	13593	506522	1587	1855	1060	1133	48904	51492	114	183	763	655	39393	39634	74	144	0	0	0	0	0.362124579853939	0.782611657752248	-3.34150363322412	-3.68727847006585	-0.34577483684173	downregulated_90
	4538519	4536786	4536786	-	-	Shew185_3820	response regulator receiver modulated diguanylate cyclase/phosphodiesterase	1657	61772	30	35	582	652	26861	29655	10	16	452	365	23375	22099	6	13	1.41744179547513e-35	1.06225861919604e-34	1.49715112603624e-40	1.53068460148366e-39	0.0105701081494767	1	-1.12928301694497	-1.42884329880387	-0.299560281858908	downregulated_90
	4538963	4538529	4538529	-	-	Shew185_3821	response regulator receiver protein	596	22230	43	51	128	135	5935	6149	8	13	52	61	2717	3708	3	7	4.76163777532935e-51	4.62749271112115e-50	2.35946866843651e-99	3.61438607208968e-98	4.39430736022588e-08	1	-1.9719856238304	-2.86507041991389	-0.893084796083488	downregulated_90
4541439	4541439	4541615	4541615	+	-	Shew185_3823	hypothetical protein	2431	90623	437	511	281	316	12965	14395	48	77	156	134	8079	8112	23	45	1.09362154726607e-167	2.0852640388588e-166	0	0	2.60999522198281e-17	1.01415033603958e-16	-2.73039294024272	-3.50532638460795	-0.774933444365227	downregulated_90
	4545857	4544481		-	-	Shew185_3826	amino acid carrier protein	7709	287292	178	208	248	246	11463	11184	5	8	206	160	10651	9726	3	7	0	0	0	0	0.00169305480695777	1	-4.70043971814109	-4.89308479608349	-0.192645077942396	downregulated_90
4547590	4547590	4546148		-	-	Shew185_3827	RNA-metabolising metallo-beta-lactamase	3159	117715	69	81	614	684	28349	31075	12	20	351	335	18121	20278	6	13	2.25779809534389e-151	4.01692503655868e-150	2.51873046846116e-254	6.18594727553043e-253	5.1291118065181e-11	1	-2.01792190799726	-2.63941028474353	-0.62148837674627	downregulated_90
4558505	4558406	4558080	4558080	-	-	Shew185_3840	antibiotic biosynthesis monooxygenase	1278	47657	124	145	255	276	11769	12581	23	37	180	167	9310	10145	15	29	6.21201895271793e-41	5.17935676150043e-40	2.87491892143978e-102	4.4492323993104e-101	5.80366200174374e-06	1.6641337935203e-05	-1.97045572438598	-2.32192809488736	-0.351472370501378	downregulated_90
4563002	4563070	4563480	4563482	+	mscL	Shew185_3845	large-conductance mechanosensitive channel	4725	176101	366	428	664	678	30667	30838	46	74	532	421	27498	25486	33	64	0	0	0	0	0.444766987798504	0.950757813557919	-2.5320136207722	-2.74146698640115	-0.20945336562895	downregulated_90
	4572482	4572922	4572922	+	-	Shew185_3854	3-dehydroquinate dehydratase	674	25141	48	57	144	126	6686	5724	8	14	101	92	5223	5608	6	12	1.73454529079831e-65	1.96451382684651e-64	9.58561695435682e-62	1.16444631765426e-60	0.597634494661105	1	-2.02553509210714	-2.24792751344359	-0.222392421336448	downregulated_90
	4572958	4573407		+	-	Shew185_3855	acetyl-CoA carboxylase, biotin carboxyl carrier protein	481	17938	34	39	114	130	5300	5946	7	12	96	78	4991	4755	5	10	1.99882360131523e-34	1.4615993291818e-33	5.15739566722094e-33	4.76610859308209e-32	0.548253982334914	1	-1.70043971814109	-1.96347412397489	-0.263034405833794	downregulated_90
4590399	4590373	4588259	4588249	-	-	Shew185_3866	endothelin-converting protein 1	7954	296411	119	140	1450	1482	66940	67346	19	31	937	790	48409	47829	11	22	0	0	0	0	0.0217850443198463	0.0521433343651405	-2.17508670655809	-2.66985139830767	-0.494764691749578	downregulated_90
4613560	4613549	4613154	4613129	-	-	Shew185_3889	glyoxalase/bleomycin resistance protein/dioxygenase	871	32469	70	81	168	175	7773	7953	12	19	113	104	5859	6347	7	15	7.88078486701936e-84	1.02631892835909e-82	5.65999117341338e-94	8.38606561070657e-93	0.0516337497969746	1	-2.09192248944104	-2.43295940727611	-0.341036917835067	downregulated_90
4623795	4623795	4623556		-	-	Shew185_3898	hypothetical protein	297	11073	39	46	72	74	3325	3391	8	13	53	53	2773	3235	6	12	6.98870730301303e-23	3.89900843238467e-22	3.0002091214705e-22	2.29406853129022e-21	0.701692079274422	1	-1.82312223791592	-1.93859945533586	-0.115477217419936	downregulated_90
4625745	4625921	4626043	4626086	+	-	Shew185_3900	hypothetical protein	3409	127066	883	1033	1211	1219	55914	55420	281	452	709	663	36599	40133	160	311	3.53456998474815e-78	4.42457666511825e-77	2.07637850436577e-77	2.82625134374365e-76	9.74313486803944e-05	0.000265556251318879	-1.19244557644987	-1.73185376873446	-0.539408192284585	downregulated_90
4626324	4626324	4627280		+	-	Shew185_3901	TRAP transporter solute receptor TAXI family protein	5292	197202	176	206	383	366	17710	16639	11	17	159	109	8231	6639	4	7	0	0	0	0	2.03901979902158e-42	1	-3.59903768593288	-4.87914560512561	-1.28010791919274	downregulated_90
	4636696	4637583		+	-	Shew185_3910	hypothetical protein	2380	88713	85	99	190	204	8777	9275	6	10	138	111	7162	6758	4	7	0	0	0	0	4.42077734665164e-05	1	-3.30742852519225	-3.82200169802201	-0.514573172829758	downregulated_90
4648152	4648152	4648379	4648379	+	-	Shew185_3917	hypothetical protein	1353	50432	189	221	82	82	3826	3745	10	16	28	25	1447	1533	3	6	0	0	0	0	9.05655882346925e-15	1	-3.78790255939143	-5.20294005867028	-1.41503749927884	downregulated_90
4653796	4653799	4654290	4654290	+	-	Shew185_3922	anti-RNA polymerase sigma 70 factor	4597	171324	297	348	750	773	34621	35139	44	70	517	440	26730	26627	28	54	1.69223462669573e-308	3.35853063428332e-307	1.11253693118197e-308	1.11253697991823e-308	0.0094135712895967	0.02315728288388	-2.31366047890376	-2.68805599368526	-0.374395514781498	downregulated_90
4667607	4667605	4665563	4665563	-	-	Shew185_3928	endothelin-converting protein 1	19633	731594	306	358	7633	7601	352157	345357	106	170	4112	3524	212276	213167	53	104	2.46158696289552e-156	4.48544817956648e-155	1.10736444056632e-69	1.4421267743283e-68	0.85690740002	1	-1.07442484112655	-1.78337605912316	-0.70895121799661	downregulated_90
4686140	4686244	4686597	4686597	+	-	Shew185_3940	methylation site containing protein	4183	155875	376	440	631	726	29115	33023	54	87	248	193	12810	11676	17	34	2.05187575637338e-280	5.65391862381176e-279	0	0	7.88052195134403e-60	5.77181178251599e-59	-2.33841621767593	-3.69389687227432	-1.35548065459839	downregulated_90
4692710	4692710	4693327		+	coaE	Shew185_3945	dephospho-CoA kinase	1850	68940	95	111	625	607	28834	27581	28	45	390	333	20157	20183	16	32	1.25205082201219e-45	1.11818530922393e-44	4.67918085160871e-66	5.87367174122771e-65	1.49596302609654e-06	4.38692856257642e-06	-1.30256277002043	-1.79441586635011	-0.491853096329675	downregulated_90
	4693320	4694054	4694054	+	-	Shew185_3946	hypothetical protein	1526	56892	66	77	494	529	22824	24076	19	31	312	280	16126	16952	11	22	2.45851898736355e-35	1.83941180528078e-34	1.15724672562606e-59	1.37620998765899e-58	1.18424044637627e-07	3.59649366745588e-07	-1.31259023030803	-1.8073549220576	-0.494764691749578	downregulated_90
4697916	4698034	4698360	4698484	+	-	Shew185_3952	thioredoxin	12229	455722	1192	1393	4458	4431	205674	201311	387	622	3878	3238	200189	195910	313	605	1.09994672934472e-181	2.21904431692356e-180	6.30537908160177e-29	5.46909943757359e-28	5.72903764063952e-49	3.62091204168531e-48	-1.16320877247065	-1.2031882104393	-0.0399794379686456	downregulated_90
4762396	4762418	4765066	4765079	+	-	Shew185_3989	GAF sensor-containing diguanylate cyclase/phosphodiesterase	20750	773240	249	291	7671	8138	353930	369746	85	136	5518	4427	284830	267821	54	104	1.5277280134524e-162	2.8178787317516e-161	2.63281260306312e-46	2.93046309193159e-45	3.18010943029494e-11	1.05746243675518e-10	-1.09741250165794	-1.48443562476719	-0.387023123109247	downregulated_90
	4780315	4779182	4779182	-	-	Shew185_4005	serine--pyruvate transaminase	1332	49647	37	43	232	255	10735	11587	6	9	207	137	10718	8342	4	8	1.80708854488193e-50	1.73380745951623e-49	7.35283763424305e-117	1.23064715811646e-115	0.00016695813507547	1	-2.25633975325979	-2.4262647547021	-0.169925001442312	downregulated_90
4782155	4782155	4780560		-	-	Shew185_4006	threonine dehydratase	2277	84880	45	53	467	482	21547	21927	8	13	288	287	14875	17412	5	10	2.44308912498115e-96	3.35572029051363e-95	6.93186130836087e-158	1.33298218095671e-156	5.60247790844931e-06	1	-2.02748073642211	-2.40599235967584	-0.37851162325373	downregulated_90
4784043	4784031	4782157	4782156	-	-	Shew185_4007	dihydroxy-acid dehydratase	5367	200023	91	106	1029	1004	47508	45618	15	24	614	566	31706	34262	9	17	7.68354227893998e-299	2.18376902883835e-297	1.11258386825871e-308	1.1137630411847e-308	0.00016262029624398	1	-2.14295795384204	-2.64045761331286	-0.497499659470817	downregulated_90
	4784462	4784205	4784205	-	ilvM	Shew185_4008	acetolactate synthase 2 regulatory subunit	542	20228	67	78	74	65	3424	2976	7	12	48	26	2501	1612	4	7	2.26260842362982e-97	3.14606998965636e-96	1.56834957682216e-159	3.04179044534736e-158	0.00271222956845518	1	-2.70043971814109	-3.47804729680464	-0.777607578663552	downregulated_90
	4786132	4784459		-	-	Shew185_4009	acetolactate synthase 2 catalytic subunit	2605	97083	49	57	365	387	16848	17618	6	10	193	214	10011	12990	3	6	1.01035869517316e-167	1.93466565402013e-166	0	0	2.47417235148281e-10	1	-2.51096191927738	-3.24792751344359	-0.736965594166206	downregulated_90
4788416	4788359	4786881	4786854	-	-	Shew185_4010	ketol-acid reductoisomerase	18594	692887	400	468	3962	3940	182784	179003	76	122	1540	1219	79515	73765	26	51	0	0	0	0	1.59096179649431e-48	9.999382974072e-48	-1.93962738202052	-3.19793937761191	-1.25831199559139	downregulated_90
4799239	4799239	4800006	4800006	+	-	Shew185_4020	GntR family transcriptional regulator	3344	124627	138	162	1079	1203	49806	54695	42	68	207	223	10696	13541	8	15	6.3247744523503e-83	8.21311946843994e-82	0	0	0	0	-1.25238716163429	-3.43295940727611	-2.18057224564182	downregulated_90
4801002			4801213	+	-	predicted RNA	-	4406	164202	662	774	1070	1088	49374	49438	145	233	148	115	7683	6983	17	34	1.39859550448425e-171	2.72424701929497e-170	0	0	0	0	-1.73200361149013	-4.50872691489407	-2.77672330340394	downregulated_90
4801214	4801218	4802345	4802429	+	-	Shew185_4022	methylcitrate synthase	17763	661910	501	586	3355	3609	154813	163968	87	141	379	339	19609	20547	9	17	0	0	0	0	0	0	-2.05520550202345	-5.10729401317191	-3.05208851114845	downregulated_90
4802430	4802430	4805045		+	-	Shew185_4023	aconitate hydratase	15466	576338	188	220	5257	5336	242528	242456	57	92	523	451	27028	27337	5	10	1.22687766876999e-245	3.0296503744107e-244	0	0	0	0	-1.25779775746765	-4.4594316186373	-3.20163386116965	downregulated_90
4813463	4813460	4812369	4812359	-	-	Shew185_4027	branched-chain amino acid aminotransferase	13483	502440	393	460	3053	3009	140848	136722	79	127	2715	2191	140166	132583	64	124	0	0	1.60850950128566e-105	2.52390779038538e-104	5.36521063775294e-27	2.49181776690704e-26	-1.85680536417221	-1.8912937405575	-0.0344883763852906	downregulated_90
4817334	4817316	4817104	4817104	-	-	Shew185_4034	hypothetical protein	781	29121	116	136	92	103	4249	4708	13	21	55	55	2857	3373	7	14	3.20840322401681e-144	5.45066698095187e-143	1.25423134905677e-195	2.7513939157221e-194	0.010607952996442	1	-2.69514541847158	-3.28010791919274	-0.584962500721156	downregulated_90
4822790	4822689	4821853	4821760	-	-	Shew185_4040	hypothetical protein	4881	181894	185	217	941	991	43416	45053	32	52	652	557	33665	33737	20	40	1.40640145808906e-256	3.57052145455308e-255	2.70892770245412e-238	6.51151291882456e-237	0.0249855979305194	0.059709104731897	-2.06111151430339	-2.43962313755712	-0.37851162325373	downregulated_90
	4832191	4831652		-	-	Shew185_4051	PEBP family protein	524	19552	30	36	81	96	3766	4378	4	7	52	49	2727	3000	2	5	2.73482447564775e-65	3.07429646901796e-64	3.00037435462846e-88	4.31805468425668e-87	0.0167539779939057	1	-2.36257007938471	-2.84799690655495	-0.485426827170242	downregulated_90
4844967	4844966	4844556	4844556	-	-	Shew185_4060	hypothetical protein	642	23934	49	58	158	163	7326	7441	11	17	117	117	6078	7113	8	16	3.62316327056785e-46	3.25508445719605e-45	1.7451756710439e-41	1.81715411461921e-40	0.802161147922403	1	-1.77051815387723	-1.85798099512757	-0.0874628412503394	downregulated_90
4867968	4867947	4865896	4865867	-	-	Shew185_4085	type IV pilus secretin PilQ	10620	395747	164	192	3353	3431	154701	155903	47	75	1655	1345	85451	81366	21	40	9.19413782220132e-207	2.00716467722356e-205	1.5840339169723e-186	3.42499965109944e-185	3.80963498495687e-13	1.32837503835031e-12	-1.35614381022528	-2.26303440583379	-0.906890595608519	downregulated_90
	4868484	4867969	4867969	-	-	Shew185_4086	pilus assembly protein PilP	1800	67086	111	130	486	526	22422	23930	27	44	326	212	16854	12881	15	28	4.86561244277426e-52	4.76956673078024e-51	1.29871921053597e-104	2.02376279738347e-103	1.13491266880955e-11	3.82736593309727e-11	-1.56293619439116	-2.21501289097085	-0.652076696579693	downregulated_90
	4869107	4868484		-	-	Shew185_4087	pilus assembly protein PilO	3009	112161	153	179	685	674	31603	30628	31	49	462	363	23867	22007	19	36	1.07672741595102e-128	1.76294608430531e-127	1.56840207442352e-159	3.04179044534736e-158	0.00012287649978901	0.0003337012635496	-1.86910593314905	-2.31389077582194	-0.444784842672896	downregulated_90
	4869688	4869104		-	-	Shew185_4088	fimbrial assembly family protein	2452	91396	133	156	452	494	20881	22457	23	37	341	302	17609	18277	15	30	5.96059871883443e-115	9.06934195636794e-114	1.62430341048168e-157	3.11026572540963e-156	0.00367856924064722	0.0093024367087212	-2.0759488532333	-2.37851162325373	-0.302562770020431	downregulated_90
4870761	4870755	4869676		-	-	Shew185_4089	type IV pilus assembly protein PilM	10043	374267	296	346	1965	1908	90661	86683	51	82	1586	1208	81883	73090	37	71	0	0	2.36809828757691e-186	5.09592198169526e-185	1.32593321515444e-05	3.75431842060333e-05	-2.07707622301864	-2.28488110813204	-0.207804885113402	downregulated_90
4876354	4876294	4875056	4875055	-	-	Shew185_4092	argininosuccinate synthase	3469	129302	89	104	807	743	37275	33773	17	28	774	566	39962	34236	15	29	1.25249106733192e-155	2.26400285330918e-154	1.57183054757352e-86	2.24072626008982e-85	9.01368793932818e-05	1	-1.89308479608349	-1.84245872301352	0.0506260730699681	downregulated_90
4877260	4877260	4876355	4876355	-	-	Shew185_4093	ornithine carbamoyltransferase	948	35356	33	39	244	261	11284	11893	7	12	288	247	14906	14962	8	16	3.83001105684193e-22	2.08527951396008e-21	7.75436261613912e-24	6.14771309865486e-23	0.241367826794653	1	-1.70043971814109	-1.28540221886225	0.415037499278844	downregulated_90
4879692	4879692	4882361		+	-	Shew185_4096	phosphoenolpyruvate carboxylase	3796	141478	45	52	918	901	42381	40944	9	15	955	771	49298	46682	9	17	3.20271060349926e-154	5.76615506661878e-153	3.08238579193606e-58	3.6368933142974e-57	4.31188627003626e-14	1	-1.79354912253257	-1.61297687689075	0.180572245641821	downregulated_90
4896804	4896939	4897136	4897142	+	-	Shew185_4105	formate dehydrogenase region TAT target	825	30750	132	155	316	288	14588	13090	43	69	168	141	8688	8537	22	43	4.26328442168678e-14	1.76265162869191e-13	1.46999103701146e-46	1.64021962870488e-45	1.57681307942979e-14	5.73259718901305e-14	-1.16759994849607	-1.84985965057214	-0.682259702076071	downregulated_90
	4914890	4916227		+	-	Shew185_4118	coproporphyrinogen III oxidase	1334	49738	31	37	233	261	10776	11878	5	8	179	134	9289	8149	3	6	1.50626760922928e-49	1.43301543707518e-48	3.93133566621398e-139	7.10628235024839e-138	4.91604001051955e-07	1	-2.20945336562895	-2.62449086490779	-0.415037499278844	downregulated_90
4916373	4916373	4916621	4916621	+	-	Shew185_4119	hypothetical protein	331	12369	42	49	116	109	5385	4967	12	20	103	72	5322	4357	10	19	9.10423392776731e-17	4.18961640728925e-16	1.32905998418361e-14	8.4711171629418e-14	0.88766303352213	1	-1.29278174922785	-1.36678233067162	-0.0740005814437769	downregulated_90
4925036	4925036	4927057	4927071	+	-	Shew185_4128	peptidase S9 prolyl oligopeptidase	4749	176988	74	87	1383	1329	63847	60380	19	30	660	517	34107	31326	8	16	7.49239689191719e-138	1.25400524276199e-136	5.08348662814906e-238	1.20906716171608e-236	8.81952254273658e-28	4.16027373388587e-27	-1.53605290024021	-2.44294349584873	-0.906890595608519	downregulated_90
	4928652	4927174	4927108	-	-	Shew185_4129	peptidase M16 domain-containing protein	12010	447551	258	302	4053	3893	187004	176894	76	123	2700	2387	139387	144390	49	95	3.21582571484733e-207	7.05452252689083e-206	1.42615550051172e-71	1.86265800774927e-70	5.56105211550565e-08	1.70722788790557e-07	-1.29589023398584	-1.66854913099413	-0.372658897008292	downregulated_90
4929990	4929980	4928649		-	-	Shew185_4130	peptidase M16 domain-containing protein	10902	406265	260	305	3815	3698	176037	168027	80	129	2460	1975	126974	119492	47	92	2.23241519791863e-182	4.54427219792536e-181	1.20410652268489e-82	1.70575466332696e-81	0.0324771171106603	0.0769203837647138	-1.24143817702699	-1.72910347639324	-0.487665299366241	downregulated_90
4931533	4931533	4930118		-	-	Shew185_4131	amidohydrolase	2395	89282	53	63	178	174	8233	7928	3	5	119	111	6151	6766	2	4	0	0	0	0	0.0496842283519186	1	-3.65535182861255	-3.97727992349992	-0.321928094887362	downregulated_90
4944088	4944088	4944435	4944437	+	-	Shew185_4142	hypothetical protein	425	15854	38	45	124	138	5746	6271	10	17	156	100	8079	6089	10	20	7.54808661421301e-24	4.32865525502901e-23	5.37322645566068e-15	3.47874073827086e-14	0.00498516638166859	1	-1.40439025507934	-1.16992500144231	0.234465253637023	downregulated_90
	4949482	4950093		+	-	Shew185_4148	TonB family protein	1183	44097	61	72	130	81	6010	3692	4	7	92	52	4796	3150	3	6	0	0	0	0	0.262328916795017	1	-3.36257007938471	-3.58496250072116	-0.222392421336448	downregulated_90
4951505	4951699	4952130	4952130	+	-	Shew185_4150	AsnC family transcriptional regulator	463	17256	34	39	146	155	6758	7050	9	15	120	111	6194	6762	7	14	4.5426849496719e-24	2.62176159483618e-23	2.27090172041473e-20	1.67409541183591e-19	0.774809233619931	1	-1.37851162325373	-1.47804729680464	-0.0995356735509144	downregulated_90
4963913	4963862	4963005	4963002	-	-	Shew185_4161	RNA polymerase factor sigma-32	12592	469241	467	546	4893	5112	225745	232285	166	266	4025	3508	207769	212234	126	244	3.18660466562727e-166	5.97521430870109e-165	4.28724725810463e-26	3.54836453468403e-25	2.04246830719814e-46	1.24897351559248e-45	-1.03747470541866	-1.16201980335697	-0.124545097938303	downregulated_90
4969408	4969408	4968845	4968845	-	-	Shew185_4167	NapC/NirT cytochrome c domain-containing protein	3133	116780	177	207	362	391	16724	17769	19	30	243	211	12541	12815	11	22	2.09647952645916e-259	5.44482240233848e-258	0	0	8.12773002935153e-07	2.41798630695455e-06	-2.78659636189081	-3.23405533886203	-0.447458976971221	downregulated_90
4969842	4969842	4970204		+	-	Shew185_4168	hypothetical protein	425	15843	37	43	121	127	5604	5783	9	15	43	35	2239	2148	3	6	1.51059491783247e-25	9.05355229931686e-25	1.11297673882947e-81	1.55713370983603e-80	1.80829066949693e-18	1	-1.51937415909358	-2.84130225398094	-1.32192809488736	downregulated_90
	4978790	4978017	4978017	-	-	Shew185_4175	glyoxalase/bleomycin resistance protein/dioxygenase	1212	45163	49	58	159	145	7370	6593	5	9	115	86	5968	5243	3	7	1.19735772582323e-219	2.7606426341812e-218	1.13683976124508e-229	2.64813344384872e-228	0.152266060817856	1	-2.68805599368526	-3.05062607306997	-0.362570079384708	downregulated_90
4984263			4984311	+	-	predicted RNA	-	738	27505	480	561	106	98	4925	4454	59	95	73	60	3790	3629	39	75	1.81508095143924e-118	2.7994371397795e-117	7.39625110827798e-132	1.32109323155368e-130	0.153304803517306	0.345184059339665	-2.56200135227785	-2.90303827011291	-0.341036917835067	downregulated_90
	4984312	4985868		+	-	Shew185_4180	cytochrome c oxidase subunit II	12597	469424	257	301	927	919	42796	41777	16	27	357	295	18426	17863	6	11	0	0	0	0	7.46401405738545e-54	1	-3.47873217459623	-4.7741880581224	-1.29545588352617	downregulated_90
4985878	4985878	4987470		+	-	Shew185_4181	cytochrome c oxidase subunit I type	6151	229238	123	143	382	417	17623	18970	7	11	52	57	2702	3474	0	1	0	0	0	0	5.22422663689594e-240	1	-3.70043971814109	-7.15987133677839	-3.4594316186373	downregulated_90
4987472	4987472	4988053		+	-	Shew185_4182	cytochrome C oxidase assembly protein	2840	105837	155	181	303	314	13985	14296	15	24	54	43	2816	2655	2	4	1.71719161518351e-237	4.12765367500759e-236	0	0	6.78242899693044e-158	1	-2.91488338636205	-5.49984588708321	-2.58496250072116	downregulated_90
	4988050	4988925		+	-	Shew185_4183	cytochrome c oxidase subunit III	3436	128050	125	146	316	303	14597	13803	10	16	48	31	2511	1905	1	2	0	0	0	0	2.36198506808166e-228	1	-3.18982455888002	-6.18982455888002	-3	downregulated_90
	4989147	4989911		+	-	Shew185_4185	hypothetical protein	1367	50966	56	66	111	149	5138	6782	4	7	34	14	1799	854	0	1	0	0	0	0	3.07720767440178e-65	1	-3.23703919730085	-6.04439411935845	-2.8073549220576	downregulated_90
	4990003	4990548		+	-	Shew185_4186	hypothetical protein	731	27244	42	49	53	59	2467	2712	2	4	7	5	406	312	0	0	5.82230801102291e-270	1.5477064648125e-268	0	0	4.14730337011746e-73	1	-3.61470984411521	#NAME?	#NAME?	downregulated_90
	4990548	4991525		+	-	Shew185_4187	cytochrome oxidase assembly	949	35392	30	36	83	67	3831	3078	2	3	6	8	312	521	0	0	1.11253692925378e-308	1.11253692925919e-308	0	0	4.23986098340218e-116	1	-3.58496250072116	#NAME?	#NAME?	downregulated_90
	4992493	4993125		+	-	Shew185_4189	electron transport protein SCO1/SenC	790	29462	39	46	65	48	3007	2197	2	4	17	12	912	768	0	1	1.11253692925368e-308	1.11253692925609e-308	0	0	6.46372723892672e-19	1	-3.52356195605701	-5.52356195605701	-2	downregulated_90
4994330	4994172	4993126	4993121	-	-	Shew185_4190	polysaccharide deacetylase	1039	38740	31	37	421	405	19429	18439	11	18	396	311	20438	18838	9	18	1.34697750238538e-18	6.50319586888837e-18	7.85586251578807e-19	5.51252215975874e-18	0.834061038507868	1	-1.03952836418664	-1.03952836418664	0	downregulated_90
	5006425	5004461	5004461	-	-	Shew185_4201	sulfatase	2592	96619	42	49	804	842	37135	38265	11	19	659	474	34059	28696	8	15	6.01685470643105e-73	7.25071104489651e-72	3.02468656261968e-62	3.69420502066982e-61	0.43495786786024	1	-1.36678233067162	-1.70781924850669	-0.341036917835067	downregulated_90
5041988	5041988	5041239		-	fabG	Shew185_4227	3-ketoacyl-ACP reductase	761	28367	32	37	96	89	4434	4048	3	5	77	61	3990	3698	2	5	2.41491150266023e-146	4.14942398498919e-145	1.18535177810477e-134	2.12563677986327e-133	0.845115929305441	1	-2.88752527074159	-2.88752527074159	0	downregulated_90
	5060419	5059382		-	-	Shew185_4245	hypothetical protein	1135	42309	34	40	237	220	10938	10021	6	10	216	157	11167	9547	5	9	1.80229901807901e-39	1.45439093976769e-38	9.60939926303387e-69	1.24784124338075e-67	0.0465933685725394	1	-2	-2.15200309344505	-0.15200309344505	downregulated_90
5061040	5061035	5060469	5060469	-	-	Shew185_4246	LemA family protein	5157	192182	289	338	765	804	35316	36527	39	63	607	569	31366	34429	29	58	0	0	1.3911250703699e-286	3.51200792905117e-285	0.297799482485443	0.650123604517737	-2.42359951278227	-2.54289844115461	-0.119298928372344	downregulated_90
5061481	5061608	5063230	5063230	+	-	Shew185_4247	transporter AbgT	2055	76593	40	47	666	564	30730	25647	10	17	631	556	32604	33656	10	20	3.53886546611943e-58	3.72776993971882e-57	5.90527418357322e-33	5.44610898685049e-32	3.0974296597637e-06	1	-1.4671260104273	-1.23266075679028	0.234465253637023	downregulated_90
5107043	5107057	5107257	5107263	+	-	Shew185_4280	hypothetical protein	269	10040	42	49	81	74	3754	3400	11	17	75	54	3917	3311	9	17	5.17172262338803e-17	2.39212021853537e-16	7.91686575050126e-14	4.96204109937797e-13	0.500573677817949	1	-1.52724700286487	-1.52724700286487	0	downregulated_90
5151406	5151555	5152379		+	-	Shew185_4317	extracellular solute-binding protein	23749	884967	917	1072	6208	6201	286438	281726	214	344	3763	3024	194261	182944	118	228	0	0	8.57827946970564e-157	1.63566434276792e-155	0.00162154995682381	0.00418730528850674	-1.63982443575567	-2.23319917629303	-0.593374740537356	downregulated_90
5157296	5157307	5157762	5157797	+	-	Shew185_4323	hypothetical protein	585	21813	40	47	212	236	9802	10728	14	22	211	185	10896	11241	12	24	1.0919059319908e-09	3.69612202746549e-09	9.32544104556606e-14	5.82067238741893e-13	0.355450160979226	1	-1.09515723304034	-0.969626350956481	0.125530882083859	downregulated_90
7356	7356	6694		-	-	Shew185_0005	glutathione S-transferase domain-containing protein	827	30851	39	46	222	190	10254	8646	8	14	147	136	7617	8237	6	11	1.88884745034544e-26	1.15036410082359e-25	3.08449789184443e-55	3.61109999306865e-54	0.000375200001220677	1	-1.71620703399941	-2.06413033741972	-0.347923303420307	downregulated_180
	8381	7461	7461	-	-	Shew185_0006	urea amidolyase-like protein	1410	52561	48	57	213	228	9868	10379	6	10	104	93	5398	5660	3	6	6.10731520426686e-71	7.24382084201626e-70	0	0	1.44401321465547e-17	1	-2.51096191927738	-3.24792751344359	-0.736965594166206	downregulated_180
	16933	13745	13745	-	-	Shew185_0011	amidohydrolase	11311	421497	113	132	1618	1563	74680	71033	14	22	586	477	30275	28883	4	9	0	0	0	0	1.9024968692572e-77	1	-2.58496250072116	-3.87446911791614	-1.28950661719498	downregulated_180
20675	20675	19512	19512	-	fadA	Shew185_0015	3-ketoacyl-CoA thiolase	4087	152302	111	130	963	978	44472	44454	23	38	602	514	31096	31111	13	26	1.32564566823098e-167	2.51705578770411e-166	1.23365337558507e-183	2.6296601906929e-182	3.57012939913623e-05	9.93436869131566e-05	-1.77444029958487	-2.32192809488736	-0.547487795302493	downregulated_180
22937	22848	20698	20676	-	fadB	Shew185_0016	multifunctional fatty acid oxidation complex subunit alpha	13257	494000	196	229	2864	2769	132156	125829	37	59	1958	1773	101102	107281	24	48	0	0	2.72746231788179e-196	6.01239132415015e-195	0.000143554398525525	0.000389155565049098	-1.9565607387351	-2.25424128737579	-0.297680548640685	downregulated_180
34283	34339	35469	35507	+	-	Shew185_0028	peptidoglycan-binding LysM	3800	141629	107	125	1522	1689	70246	76767	40	64	1171	1045	60437	63230	28	54	9.66680649096892e-59	1.02786584782797e-57	8.12351438594192e-32	7.34203230201431e-31	0.018739790006454	0.0450692448319136	-0.965784284662087	-1.21089678249862	-0.245112497836531	downregulated_180
54051			54068	+	-	predicted RNA	-	679	25324	1203	1406	113	129	5254	5864	192	308	134	109	6930	6651	195	377	2.01761683681787e-77	2.48436253013078e-76	3.13043875822722e-45	3.42529122237985e-44	0.00193074584151343	0.00496022766219396	-2.19059433837763	-1.89896016580387	0.291634172573763	downregulated_180
54069	54346	54831	54835	+	-	Shew185_0045	preprotein translocase subunit SecB	21421	798247	1404	1642	3940	4081	181800	185405	235	377	3979	3328	205395	201351	216	418	0	0	4.09535487021973e-97	6.23128237660705e-96	1.5672802215485e-74	1.37258513976312e-73	-2.12281769850914	-1.97387927969692	0.148938418812219	downregulated_180
54836	54836	55852	55882	+	gpsA	Shew185_0046	NAD(P)H-dependent glycerol-3-phosphate dehydrogenase	16273	606401	510	596	3686	3926	170052	178384	106	171	3679	3188	189908	192861	97	188	0	0	6.76646067676648e-62	8.24195034994817e-61	2.37902323485476e-67	1.90955701568538e-66	-1.80131600557626	-1.66457966878452	0.136736336791739	downregulated_180
70078	70078	70572	70630	+	-	Shew185_0058	NLP/P60 protein	698	26035	44	52	179	184	8260	8370	10	16	193	173	9982	10469	10	20	9.70611602061795e-37	7.4468486073298e-36	3.25515580816696e-23	2.54499119327102e-22	0.00165378703416473	1	-1.70043971814109	-1.37851162325373	0.321928094887362	downregulated_180
	72187	73218	73218	+	-	Shew185_0060	periplasmic-binding protein/LacI transcriptional regulator	1131	42147	34	40	252	259	11641	11807	7	11	256	214	13218	12960	6	12	2.19017957258974e-32	1.52502642350278e-31	1.72329470122455e-44	1.87201171991196e-43	0.582701939009021	1	-1.86249647625006	-1.73696559416621	0.125530882083859	downregulated_180
76456	76572	78968	79013	+	-	Shew185_0063	TonB-dependent receptor	7820	291401	103	121	1908	1897	88062	86203	22	36	1207	948	62343	57357	12	24	3.42019020340856e-243	8.35450785362341e-242	2.07786621025497e-184	4.45017886452237e-183	0.0266435344862378	0.0635367452998989	-1.74893823583228	-2.33390073655344	-0.584962500721156	downregulated_180
	92913	91297	91297	-	-	Shew185_0071	TAP domain-containing protein	1778	66256	35	40	351	342	16195	15548	6	9	320	309	16521	18741	5	10	7.28778593858207e-73	8.75891081288627e-72	2.36433035850014e-76	3.19892481738387e-75	0.613450558696549	1	-2.15200309344505	-2	0.15200309344505	downregulated_180
102140	102140	101688		-	-	Shew185_0080	thioesterase superfamily protein	526	19625	37	43	134	142	6208	6453	8	13	100	88	5177	5358	6	11	4.90140459847337e-36	3.69773745918216e-35	3.35081167372464e-36	3.22863922250781e-35	0.303719009350677	1	-1.72582503656101	-1.9668331360648	-0.241008099503795	downregulated_180
116676	116773	117480	117484	+	-	Shew185_0096	GntR family transcriptional regulator	1316	49047	59	69	557	598	25716	27181	23	37	289	300	14917	18178	11	23	1.57351661792796e-22	8.65051289101759e-22	2.58312092305999e-42	2.72100779750771e-41	5.64982661189945e-13	1.96094980485204e-12	-0.899071091149219	-1.58496250072116	-0.685891409571937	downregulated_180
117636	117636	119303	119303	+	-	Shew185_0097	urocanate hydratase	2312	86167	44	51	574	522	26506	23759	9	15	254	217	13126	13130	4	7	1.48851159378995e-85	1.96110317560839e-84	7.93000324337132e-236	1.8762138563767e-234	4.87664006268047e-25	1	-1.76553474636298	-2.86507041991389	-1.09953567355091	downregulated_180
	119356	120897	120897	+	-	Shew185_0098	histidine ammonia-lyase	2953	110053	61	71	561	542	25924	24647	10	16	253	215	13090	13005	4	8	1.25718152256917e-150	2.21058494182493e-149	0	0	4.30521832813307e-26	1	-2.14974711950468	-3.14974711950468	-1	downregulated_180
153246	153208	152546	152544	-	-	Shew185_0129	response regulator receiver protein	3055	113847	146	171	796	800	36727	36381	34	55	567	447	29313	27052	22	42	2.72332151012166e-111	4.02179408635287e-110	6.69896626075816e-110	1.06970418842283e-108	0.0186816527568182	0.0450012733518452	-1.63649280136124	-2.02553509210714	-0.389042290745899	downregulated_180
	167476	168243		+	-	Shew185_0141	type 12 methyltransferase	1080	40267	44	52	159	152	7369	6924	5	9	84	86	4377	5244	3	6	1.17784336933579e-162	2.18142384673297e-161	4.15988962990175e-219	9.35250807837116e-218	0.000891165892276899	1	-2.53051471669878	-3.11547721741994	-0.584962500721156	downregulated_180
175378	175296	173755	173755	-	-	Shew185_0145	phosphoenolpyruvate carboxykinase	11892	443167	245	287	4594	4646	211947	211077	85	137	3836	3395	198000	205364	67	130	9.46515469419202e-162	1.73874122207536e-160	9.33372469666162e-26	7.66892761894798e-25	4.91238123056368e-48	3.07466077298023e-47	-1.06687484371516	-1.14253911364723	-0.0756642699320723	downregulated_180
176990	177033	177962	177986	+	-	Shew185_0148	general secretion pathway protein C	4863	181225	166	194	930	933	42928	42408	28	45	777	691	40149	41828	22	44	2.87092986478641e-268	7.58697781226303e-267	8.42096761025508e-153	1.57249391036127e-151	0.00201164097129612	0.00516511678936771	-2.10805974585745	-2.14048122354983	-0.0324214776923775	downregulated_180
177987	177987	180101		+	-	Shew185_0149	general secretion pathway protein D	11310	421470	170	199	2149	2153	99147	97829	28	46	1575	1265	81290	76539	19	37	0	0	2.99314536705156e-238	7.15662640936824e-237	0.00804169590247981	0.0198364758642501	-2.11306266448664	-2.4271712549147	-0.314108590428063	downregulated_180
	180094	181659	181659	+	-	Shew185_0150	general secretory pathway protein E	5887	219381	119	140	1254	1180	57867	53634	22	35	830	730	42874	44177	14	27	2.84186391322627e-280	7.78326243870879e-279	4.73634594398012e-208	1.05958155053694e-206	0.53587929005088	1	-2	-2.3743955147815	-0.374395514781498	downregulated_180
181660	181663	182886	182886	+	-	Shew185_0151	general secretion pathway protein F	4293	160001	111	130	1349	1362	62254	61882	31	50	827	752	42691	45530	18	36	7.72246375499003e-109	1.12937908442718e-107	9.70985752609656e-96	1.45294192584206e-94	0.00527948158140559	0.0131521374125534	-1.37851162325373	-1.85244281158614	-0.473931188332412	downregulated_180
182887	182950	183384	183385	+	-	Shew185_0152	general secretion pathway protein G	2559	95369	187	219	935	923	43175	41969	60	97	488	388	25222	23484	29	55	1.19081715539482e-59	1.27519021924862e-58	7.90543086827445e-96	1.18686518583828e-94	2.28385919704647e-17	8.88954324845218e-17	-1.17487421741405	-1.99342734607651	-0.818553128662468	downregulated_180
183386	183386	183961		+	-	Shew185_0153	general secretion pathway protein H	2424	90348	134	156	773	860	35693	39071	40	64	421	382	21743	23115	20	38	3.754301092718e-63	4.09799194154412e-62	6.32877058910549e-101	9.76099463896509e-100	1.87653739481018e-14	6.80583666705233e-14	-1.28540221886225	-2.03747470541866	-0.752072486556414	downregulated_180
	183948	184316		+	-	Shew185_0154	general secretion pathway protein I	1506	56148	130	152	520	501	24002	22787	39	63	233	270	12044	16346	19	38	2.34174938066999e-34	1.70683313729801e-33	4.83805169475471e-75	6.43033988488134e-74	1.25912042307495e-14	4.59981017936596e-14	-1.27064758994367	-2	-0.729352410056331	downregulated_180
	184297	185070		+	-	Shew185_0155	general secretion pathway protein J	1283	47811	52	61	472	403	21783	18345	16	25	252	205	13019	12442	8	16	5.92490488029672e-28	3.77639564937389e-27	2.03066750178208e-62	2.48687979418787e-61	2.36386793848326e-12	1	-1.28688114778816	-1.93073733756289	-0.643856189774725	downregulated_180
	185067	186065	186065	+	-	Shew185_0156	general secretion pathway protein K	2068	77085	66	77	944	904	43554	41091	26	42	463	361	23898	21847	11	22	5.09294936250884e-37	3.9544739122298e-36	1.04957960924542e-66	1.33984470457064e-65	3.52854154125178e-23	1.54510457605783e-22	-0.874469117916141	-1.8073549220576	-0.932885804141463	downregulated_180
186066	186157	187347	187348	+	-	Shew185_0157	general secretion pathway protein L	5925	220805	158	185	2119	2122	97792	96423	50	81	898	835	46353	50506	20	40	3.13686305449689e-109	4.61742154503957e-108	6.46678578198677e-162	1.2596295236551e-160	7.33530398305137e-30	3.56432674187195e-29	-1.19153145763169	-2.20945336562895	-1.01792190799726	downregulated_180
187349	187349	187825	187831	+	-	Shew185_0158	general secretion pathway M protein	1975	73601	131	154	742	718	34253	32644	43	70	353	296	18238	17953	19	37	7.46261624282015e-45	6.56100443605141e-44	3.03020421528872e-93	4.47499766303585e-92	3.62309824080129e-23	1.58497395451898e-22	-1.13750352374994	-2.05733317506595	-0.919829651316017	downregulated_180
187838	187840	188601	188601	+	-	Shew185_0159	type II secretion system protein N	1862	69420	77	91	795	776	36698	35273	29	47	355	322	18325	19527	12	24	3.07938792096924e-36	2.32704916636455e-35	2.661080287729e-75	3.55781710658206e-74	5.46187195897056e-26	2.49567233393205e-25	-0.953205788521059	-1.92283213947754	-0.969626350956481	downregulated_180
193915	194022	194621	194625	+	-	Shew185_0165	phage tail collar domain-containing protein	12031	448331	639	747	544	511	25107	23243	25	40	307	258	15845	15633	13	26	0	0	0	0	6.0783319465192e-11	2.01525913912841e-10	-4.22303633790188	-4.84452471464815	-0.62148837674627	downregulated_180
194716	194716	205815		+	-	Shew185_0166	putative outer membrane adhesin-like protein	53878	2007688	154	180	4022	4035	185570	183327	10	16	2396	2081	123701	125913	5	11	0	0	0	0	0.527582880508635	1	-3.49185309632968	-4.03242147769238	-0.540568381362703	downregulated_180
263869	263928	264227	264254	+	-	Shew185_0229	cytochrome c class I	29856	1112562	3172	3708	12079	12234	557292	555813	1154	1855	7536	6794	388986	410945	687	1333	2.06304459960482e-182	4.21850612923718e-181	2.26453688655675e-35	2.15895404859704e-34	2.7105180748937e-19	1.08492747391006e-18	-0.999222057117365	-1.47596446353656	-0.476742406419192	downregulated_180
275746	275771	276283	276315	+	-	Shew185_0235	hypothetical protein	6303	234902	391	457	1495	1436	68975	65240	81	130	1063	909	54892	55028	55	107	6.98254576433485e-230	1.6434439744286e-228	5.51613094417096e-138	9.93123336123847e-137	0.200299758691778	0.446548894685813	-1.81368254202962	-2.09458336865692	-0.280900826627308	downregulated_180
	286385	284865		-	-	Shew185_0248	aldehyde dehydrogenase	16381	610409	343	401	50	69	2331	3135	1	1	30	24	1599	1492	0	1	0	0	0	0	7.66695252530428e-05	1	-8.64745842645492	-8.64745842645492	0	downregulated_180
	286647	288527		+	-	Shew185_0249	Fis family GAF modulated sigma54 specific transcriptional regulator	1990	74154	33	39	451	388	20821	17670	6	10	260	202	13458	12251	3	6	6.89500092905157e-80	8.75239022426518e-79	1.06471032157291e-171	2.14795801035178e-170	4.48585875372495e-10	1	-1.96347412397489	-2.70043971814109	-0.736965594166206	downregulated_180
311118	311122	311973	311973	+	-	Shew185_0271	ribokinase-like domain-containing protein	2186	81486	81	95	511	528	23585	23996	17	27	432	353	22309	21355	13	25	1.34994581422835e-79	1.708796956442e-78	1.29468436111356e-83	1.83983604650069e-82	0.353387552834001	1	-1.81496810616748	-1.92599941855622	-0.111031312388744	downregulated_180
313882	313887	314582	314582	+	-	Shew185_0273	MOSC domain-containing protein	1072	39962	49	57	357	286	16469	13037	13	21	304	250	15724	15123	11	22	4.40154774331297e-24	2.54355425217792e-23	9.6726629335779e-30	8.50403964919038e-29	0.550449132198817	1	-1.44057259138598	-1.37345839552744	0.067114195858537	downregulated_180
314618	314620	314976	314976	+	-	Shew185_0274	hypothetical protein	443	16509	39	46	224	225	10343	10255	17	28	180	117	9311	7106	12	22	1.36258835309564e-05	3.57580532383228e-05	7.67152276567528e-13	4.68481234839008e-12	5.88188368969585e-06	1	-0.716207033999409	-1.06413033741972	-0.347923303420307	downregulated_180
	318967	317318		-	-	Shew185_0276	electron-transferring-flavoprotein dehydrogenase	4704	175305	90	106	743	754	34285	34280	12	20	435	397	22458	24029	7	14	0	0	0	0	2.10487766720581e-07	1	-2.40599235967584	-2.9205655325056	-0.514573172829758	downregulated_180
324552	324552	324391	324391	-	-	Shew185_0284	hypothetical protein	511	19071	100	117	70	69	3244	3177	12	19	62	37	3209	2283	8	16	1.50312462662489e-84	1.96318502535199e-83	1.43001580956678e-88	2.06461387969083e-87	0.451358433037562	1	-2.62243720613982	-2.8703647195834	-0.247927513443586	downregulated_180
325045	325045	325566	325626	+	-	Shew185_0285	hypothetical protein	2222	82799	135	158	910	809	41984	36773	46	75	709	539	36615	32640	34	66	4.71707954265868e-48	4.40423191183359e-47	5.90549544201659e-36	5.66601569054628e-35	0.566772356578443	1	-1.07496205768122	-1.25938662881865	-0.184424571137427	downregulated_180
325627	325627	326304	326353	+	-	Shew185_0286	two component transcriptional regulator	2305	85909	108	126	839	848	38751	38560	35	57	624	528	32213	31941	24	47	1.21082854217287e-53	1.20788834041484e-52	1.66821733211795e-45	1.82977527277694e-44	0.435565832100188	0.932412124709023	-1.14438990933517	-1.42269107182228	-0.278301162487104	downregulated_180
	339282	340460	340460	+	-	Shew185_0299	hypothetical protein	1486	55409	40	46	74	88	3450	4029	1	3	59	45	3088	2729	1	2	0	0	0	0	0.126956577758722	1	-3.93859945533586	-4.52356195605701	-0.584962500721156	downregulated_180
	340465	341586		+	-	Shew185_0300	class V aminotransferase	1404	52322	39	46	170	192	7858	8729	4	7	102	93	5309	5668	2	4	1.55413846953825e-189	3.26658220643877e-188	0	0	9.51226048805073e-06	1	-2.71620703399941	-3.52356195605701	-0.807354922057604	downregulated_180
	345005	346048	346048	+	-	Shew185_0304	histidine kinase	1218	45394	37	43	399	414	18449	18834	11	17	320	316	16532	19128	8	17	8.61200792992188e-27	5.29492024970299e-26	2.20663061070644e-31	1.99037200195257e-30	0.290839338230526	1	-1.33880191345176	-1.33880191345176	0	downregulated_180
346049	346077	346784	346784	+	-	Shew185_0305	two component transcriptional regulator	1252	46681	56	65	367	370	16967	16832	14	23	378	265	19543	16037	13	25	3.83783416809686e-31	2.62377800387741e-30	1.38144653848939e-33	1.29517778162522e-32	0.989500704466226	1	-1.49880585697144	-1.37851162325373	0.120294233717712	downregulated_180
347204	347204	347875		+	-	Shew185_0306	hypothetical protein	697	26003	33	38	258	239	11929	10884	10	16	205	160	10626	9732	7	15	1.30344754794998e-11	4.90447915835636e-11	2.40319226400197e-23	1.8887001462652e-22	0.00121686036258638	1	-1.24792751344359	-1.34103691783507	-0.0931094043914815	downregulated_180
356341	356312	355659	355659	-	-	Shew185_0312	hypothetical protein	2153	80237	104	122	439	500	20267	22749	20	32	344	317	17781	19185	14	28	2.1056795988792e-85	2.76615293817881e-84	3.56952317931127e-110	5.72009760542824e-109	0.0190377470959225	0.0457371499874927	-1.93073733756289	-2.12338241550528	-0.192645077942396	downregulated_180
356563	356563	356342	356342	-	-	Shew185_0313	hypothetical protein	346	12895	49	58	78	106	3616	4856	11	19	62	59	3205	3610	7	15	7.66404199374303e-24	4.38958248031999e-23	3.92631448703712e-26	3.26158367038984e-25	0.206775027548156	1	-1.61005348168399	-1.95109039951905	-0.341036917835067	downregulated_180
357653	357653	358606		+	-	Shew185_0315	alpha/beta hydrolase fold protein	985	36724	32	38	338	319	15619	14529	9	15	271	194	14015	11780	7	13	1.04102558775597e-19	5.23874680519958e-19	2.26164935854207e-33	2.1116515395148e-32	0.00158114106149755	1	-1.34103691783507	-1.54748779530249	-0.206450877467426	downregulated_180
	358603	359208	359208	+	-	Shew185_0316	hypothetical protein	699	26052	36	42	263	242	12173	11008	11	19	181	158	9367	9578	8	15	1.96555374220904e-11	7.34077467854765e-11	1.09605526586065e-26	9.1723587896746e-26	1.80582793932226e-05	1	-1.14438990933517	-1.48542682717024	-0.341036917835067	downregulated_180
359209	359226	359663	359663	+	-	Shew185_0317	D-tyrosyl-tRNA(Tyr) deacylase	763	28436	55	64	317	306	14656	13946	20	32	180	181	9290	10972	11	23	9.92166865493827e-12	3.75511060734221e-11	9.24320821507694e-29	7.97138509998715e-28	6.29692423920295e-09	1.97198895613015e-08	-1	-1.47643804394299	-0.476438043942987	downregulated_180
392146	392130	390466	390466	-	-	Shew185_0349	AMP-dependent synthetase and ligase	12064	449567	230	270	1450	1418	66921	64424	24	39	1076	977	55583	59138	17	34	0	0	0	0	0.00269888869428128	0.00687501578887096	-2.79141337818858	-2.98935275580049	-0.197939377611909	downregulated_180
402813	402813	403940	403940	+	-	Shew185_0359	filamentation induced by cAMP protein fic	1555	57949	43	51	477	488	22018	22186	12	19	398	386	20557	23349	10	19	4.4340679720971e-39	3.55906805788753e-38	1.3639160747177e-37	1.33989929166289e-36	0.89091412900726	1	-1.42449782852791	-1.42449782852791	0	downregulated_180
	425830	425366		-	-	Shew185_0382	hypothetical protein	448	16713	30	35	68	70	3147	3212	4	6	53	42	2784	2578	2	5	2.99221971344515e-63	3.27405348306505e-62	6.90903307963916e-68	8.92054871053982e-67	0.385126493959928	1	-2.54432051622381	-2.8073549220576	-0.263034405833794	downregulated_180
430211	430211	431779	431779	+	-	Shew185_0385	2-isopropylmalate synthase	5672	211379	115	134	554	628	25561	28563	10	17	477	406	24644	24608	8	15	0	0	0	0	0.699062840196424	1	-2.97862634920743	-3.15919859484925	-0.180572245641821	downregulated_180
431780	431850	432944		+	-	Shew185_0386	3-isopropylmalate dehydrogenase	5228	194846	152	177	480	448	22147	20391	12	19	372	338	19246	20455	9	18	0	0	0	0	0.28546491714246	1	-3.21967803663941	-3.29768054864069	-0.0780025120012732	downregulated_180
	432944	434350	434377	+	-	Shew185_0387	isopropylmalate isomerase large subunit	7436	277116	168	196	646	683	29819	31031	13	21	531	477	27422	28888	10	20	0	0	0	0	0.613978076443787	1	-3.22239242133645	-3.29278174922785	-0.070389327891398	downregulated_180
434378	434378	434983	434983	+	leuD	Shew185_0388	isopropylmalate isomerase small subunit	2127	79284	111	130	214	155	9918	7085	8	14	142	123	7353	7492	6	12	0	0	0	0	0.0615039622304597	1	-3.21501289097085	-3.4374053123073	-0.222392421336448	downregulated_180
	437053	438537	438537	+	-	Shew185_0390	glycerol kinase	2371	88363	50	59	486	495	22449	22508	9	15	413	331	21341	20043	7	13	3.68637101237275e-102	5.23858824053851e-101	1.42999089373973e-112	2.31617521462718e-111	0.269067003313315	1	-1.97575245375332	-2.18220333122075	-0.206450877467426	downregulated_180
471892	471847	471320		-	-	Shew185_0413	hypothetical protein	5408	201526	326	381	1514	1604	69864	72875	84	135	1166	1033	60215	62523	60	116	3.09305605399942e-141	5.21549265224753e-140	6.64601365077859e-73	8.78167710171591e-72	0.00454538183777662	0.0114241270995064	-1.49683159044249	-1.71566619236575	-0.218834601923259	downregulated_180
	499035	496699		-	-	Shew185_0439	peptidase M4 thermolysin	90537	3373691	1234	1443	3592	3674	165718	166941	44	71	279	248	14415	15030	3	6	0	0	0	0	0	0	-4.34510846498652	-7.90989308377004	-3.56478461878353	downregulated_180
499191			499036	-	-	predicted RNA	-	4053	151058	828	968	118	127	5459	5776	22	36	11	6	605	368	1	3	0	0	0	0	4.36202639023028e-292	1.89538435167795e-290	-4.74893823583228	-8.33390073655344	-3.58496250072116	downregulated_180
507055	507053	506667	506667	-	-	Shew185_0445	hypothetical protein	655	24418	53	63	217	199	10035	9078	15	24	159	140	8240	8481	11	21	4.04099181720159e-15	1.74414919025158e-14	3.41911601612813e-29	2.98281569051796e-28	0.00192553770258343	1	-1.39231742277876	-1.58496250072116	-0.192645077942396	downregulated_180
	508589	507261	507261	-	hslU	Shew185_0446	ATP-dependent protease ATP-binding subunit HslU	1705	63548	40	47	453	449	20918	20436	9	15	378	290	19522	17588	7	13	8.70475684378154e-52	8.51445804698026e-51	1.84255914108716e-63	2.27500676463739e-62	0.0776127024806078	1	-1.64769825606912	-1.85414913353655	-0.206450877467426	downregulated_180
	509133	508609		-	-	Shew185_0447	ATP-dependent protease peptidase subunit	612	22833	37	43	185	184	8539	8392	10	16	142	116	7342	7055	7	13	2.73667409871714e-24	1.59780752611147e-23	7.17512541226359e-33	6.60374577149067e-32	0.0356207356358475	1	-1.4262647547021	-1.72582503656101	-0.299560281858908	downregulated_180
529406	529403	529191	529191	-	-	Shew185_0466	hypothetical protein	878	32746	131	153	221	236	10226	10739	30	49	117	111	6086	6762	15	30	4.23333584548554e-22	2.29933229396024e-21	3.86712440591093e-89	5.60113307381779e-88	5.27219338749515e-14	1.88638494996758e-13	-1.64267799857744	-2.35049724708413	-0.70781924850669	downregulated_180
531484	531430	530678	530678	-	-	Shew185_0468	hypothetical protein	854	31853	36	42	258	250	11925	11385	9	15	274	226	14162	13705	9	18	1.91944344877352e-17	8.99788894710326e-17	2.89648863136448e-21	2.17429105068706e-20	0.792505361791842	1	-1.48542682717024	-1.22239242133645	0.263034405833794	downregulated_180
	534686	534462		-	-	Shew185_0472	hypothetical protein	279	10424	39	46	61	67	2854	3054	8	13	36	28	1882	1740	4	8	3.74643975708848e-24	2.17053349516447e-23	7.65421080372532e-43	8.1386773228317e-42	0.000857174505022588	1	-1.82312223791592	-2.52356195605701	-0.700439718141092	downregulated_180
543315	543342	545285	545297	+	-	Shew185_0479	regulatory protein CsrD	3127	116557	51	59	705	856	32552	38910	11	18	813	630	41971	38130	10	20	3.39722518096683e-121	5.3491500323307e-120	1.55818636163901e-57	1.83370941881424e-56	1.88908925178223e-08	1	-1.71271804791953	-1.56071495447448	0.15200309344505	downregulated_180
	591021	590173		-	-	Shew185_0514	hypothetical protein	1004	37422	37	44	121	131	5626	5954	4	6	95	102	4933	6174	3	6	1.73427007866539e-182	3.56234840249495e-181	3.37014034215672e-150	6.2161894719209e-149	0.656378132162834	1	-2.87446911791614	-2.87446911791614	0	downregulated_180
607227	607227	607706	607706	+	-	Shew185_0529	activator of Hsp90 ATPase 1 family protein	1172	43683	77	91	197	144	9126	6569	10	16	124	108	6416	6577	6	13	3.41534465047944e-169	6.59570191261394e-168	1.06832520624039e-171	2.14795801035178e-170	0.230267619362488	1	-2.5077946401987	-2.8073549220576	-0.299560281858908	downregulated_180
623917	624057	624683	624693	+	-	Shew185_0543	cytochrome c family protein	4925	183530	250	292	530	593	24473	26941	25	41	322	264	16637	16024	13	26	0	0	0	0	3.56115482091998e-12	1.21547270662669e-11	-2.83227255426193	-3.48938484073893	-0.657112286476992	downregulated_180
624694	624694	625761	625761	+	-	Shew185_0544	cytochrome c class I	6142	228903	183	214	761	833	35139	37885	21	34	395	342	20405	20743	9	19	0	0	0	0	1.04071606920449e-19	4.19161846411326e-19	-2.65400414515081	-3.49353947295756	-0.839535327806754	downregulated_180
	632798	632433	632433	-	-	Shew185_0551	hypothetical protein	362	13512	31	36	109	127	5033	5792	9	14	112	84	5781	5109	7	14	3.45588414012674e-19	1.70679130374128e-18	4.3670621183088e-15	2.83138503768113e-14	0.363938195391432	1	-1.36257007938471	-1.36257007938471	0	downregulated_180
	750379	751749	751749	+	-	Shew185_0623	hypothetical protein	5846	217874	135	158	631	682	29140	31010	13	21	257	219	13287	13263	5	9	0	0	0	0	2.50253525931139e-43	1	-2.91146332539834	-4.13385574673479	-1.22239242133645	downregulated_180
751965	751981	753105	753105	+	-	Shew185_0624	putative transmembrane protein	2057	76652	58	68	610	633	28149	28776	15	25	572	420	29530	25428	12	24	8.10132691568516e-58	8.51392937953052e-57	9.4761328746507e-46	1.04700842201825e-44	0.328179902935497	1	-1.44360665147561	-1.50250034052918	-0.0588936890535686	downregulated_180
	766333	763121	763121	-	-	Shew185_0630	collagenase	3171	118196	31	36	615	648	28414	29472	5	9	531	459	27456	27787	4	8	2.70347722994672e-156	4.90643116551375e-155	1.56832414757746e-124	2.7154240700776e-123	0.397321942435639	1	-2	-2.16992500144231	-0.169925001442312	downregulated_180
769852	769852	768818	768788	-	-	Shew185_0633	aldose 1-epimerase	3288	122556	101	118	696	755	32132	34330	19	32	376	324	19449	19611	9	18	5.92037970332342e-148	1.02900753381994e-146	7.57949812057395e-271	1.89236198933004e-269	1.33728538960233e-16	5.10836236315549e-16	-1.88264304936184	-2.71271804791953	-0.830074998557688	downregulated_180
771165	771158	770013	769862	-	-	Shew185_0634	galactokinase	2291	85371	63	74	663	716	30602	32537	17	27	624	559	32230	33844	14	28	3.59214346705638e-67	4.13050797140656e-66	1.96941965269487e-42	2.07939425479629e-41	0.00198732755178589	1	-1.45456586346548	-1.40209844357135	0.0524674198941355	downregulated_180
784004	784076	784366	784373	+	groES	Shew185_0644	co-chaperonin GroES	8893	331412	974	1138	1841	1906	84959	86634	183	294	1561	1366	80602	82636	144	280	0	0	1.57315089867517e-127	2.76617467358485e-126	3.83401939201699e-10	1.24557394913909e-09	-1.95261249747022	-2.02300182536162	-0.070389327891398	downregulated_180
784374			784385	+	-	predicted RNA	-	351	13103	933	1091	74	76	3433	3453	178	286	58	53	3015	3240	134	260	2.39803810017918e-32	1.66462890548536e-31	9.66375686375279e-31	8.64762718164334e-30	0.798964882301413	1	-1.93156404954522	-2.06906757329515	-0.137503523749935	downregulated_180
784386	784424	786061	786178	+	groEL	Shew185_0645	chaperonin GroEL	42001	1565122	817	955	8947	8874	412806	403171	154	249	7773	6540	401185	395596	125	243	0	0	1.53011728476517e-78	2.10170213065465e-77	1.27776694114837e-59	9.32831794353715e-59	-1.93935499085503	-1.97454441931733	-0.0351894284623	downregulated_180
842705	842608	841256	841229	-	-	Shew185_0700	protease Do	4339	161717	102	119	1258	1343	58044	61058	27	44	875	749	45209	45305	17	33	7.36134044802152e-121	1.15506588488227e-119	2.89726243100236e-92	4.23712910216817e-91	0.275823459034957	0.603313751877527	-1.43538614467065	-1.85042364394949	-0.415037499278844	downregulated_180
857685	857627	855429	855429	-	-	Shew185_0715	hypothetical protein	11680	435255	169	197	2386	2305	110095	104729	30	48	1937	1617	100000	97812	23	44	0	0	4.51568625252672e-165	8.91108566601233e-164	5.42255008188954e-11	1.79915593392503e-10	-2.03708931873522	-2.16262020081908	-0.125530882083859	downregulated_180
860526	860606	861043	861043	+	-	Shew185_0718	transposase IS200-family protein	796	29678	57	67	275	292	12717	13309	18	29	245	158	12685	9587	13	25	1.37664927475101e-13	5.58445069353664e-13	1.32411093497763e-26	1.10399581460589e-25	0.000406612766517209	1	-1.2081081953302	-1.42223300068305	-0.214124805352848	downregulated_180
862171	861965	861501	861501	-	-	Shew185_0719	putative chemotaxis protein CheX	2141	79795	146	171	561	584	25892	26543	35	56	425	357	21983	21611	24	46	1.67689002225636e-68	1.94304256681448e-67	7.42313907229798e-80	1.03215893746814e-78	0.0213163309972938	0.0510484895478383	-1.61049759282829	-1.89429055882889	-0.283792966000591	downregulated_180
924362	924080	923040	923040	-	-	Shew185_0789	porin	6197	230924	189	221	1107	1138	51087	51745	30	49	764	595	39472	36044	18	36	0	0	0	0	0.010957893375751	0.0268685405127611	-2.17319271527622	-2.61797755794912	-0.444784842672896	downregulated_180
	933601	932879		-	modB	Shew185_0797	molybdate ABC transporter permease	784	29237	34	40	27	25	1264	1180	1	1	17	18	908	1113	0	1	0	0	0	0	0.304941297288067	1	-5.32192809488736	-5.32192809488736	0	downregulated_180
934409	934409	933618	933618	-	-	Shew185_0798	molybdenum ABC transporter periplasmic molybdate-binding protein	4321	161023	173	203	123	122	5710	5574	4	7	83	72	4323	4407	2	5	0	0	0	0	0.0858279228998645	1	-4.85798099512757	-5.34340782229781	-0.485426827170242	downregulated_180
	944332	942644	942644	-	-	Shew185_0805	hypothetical protein	2160	80489	40	47	437	436	20182	19822	7	11	331	275	17114	16668	5	10	7.04696371600948e-93	9.5344997103733e-92	1.67884511391698e-129	2.96355510538705e-128	0.00626632430861888	1	-2.09515723304034	-2.23266075679028	-0.137503523749935	downregulated_180
950840	950830	950171	950171	-	-	Shew185_0811	hypothetical protein	734	27375	35	41	280	302	12928	13754	12	20	245	246	12672	14889	10	20	2.77708484238179e-11	1.02781706820011e-10	1.37846683336321e-15	9.13385868030547e-15	0.256323813518429	1	-1.03562390973072	-1.03562390973072	0	downregulated_180
954250	954693	959246	959298	+	-	Shew185_0815	carbamoyl-phosphate synthase L chain ATP-binding	55198	2056869	386	451	48083	47772	2218308	2170387	299	481	18851	15748	972936	952567	109	211	5.00120610607647e-05	0.000125907801634315	3.93405945476739e-13	2.42869052952102e-12	2.39333168932948e-32	1.20708324822321e-31	0.0929094605146608	-1.0958844345482	-1.18879389506286	downregulated_180
988128	988128	993476	993476	+	-	Shew185_0835	multi-sensor hybrid histidine kinase	6699	249645	39	46	1804	1801	83247	81864	9	15	846	750	43711	45411	4	8	2.19199060547583e-181	4.40249135384235e-180	1.53959268019118e-266	3.82275786911206e-265	6.58955242849624e-23	1	-1.61667136044849	-2.52356195605701	-0.906890595608519	downregulated_180
1000550	1000542	999052	999052	-	-	Shew185_0841	curlin-associated protein	5767	214898	123	144	2271	2392	104808	108703	44	71	1096	906	56604	54850	19	37	2.85410092850292e-87	3.77125207482593e-86	6.03685404572544e-108	9.60582515233566e-107	2.91186877111571e-21	1.21502631363545e-20	-1.02017788193763	-1.96047163581336	-0.940293753875732	downregulated_180
1001016	1000976	1000557	1000555	-	-	Shew185_0842	curlin-associated protein	4468	166495	339	396	1663	1723	76745	78287	114	184	800	661	41337	39998	50	96	1.65202717440682e-77	2.03975704949301e-76	2.14084369631467e-127	3.74979560606434e-126	4.01422681975472e-28	1.90549275194029e-27	-1.1057946640226	-2.04439411935845	-0.938599455335857	downregulated_180
1002065	1002065	1001553	1001553	-	-	Shew185_0843	hypothetical protein	765	28537	47	55	164	196	7575	8905	10	16	130	112	6755	6781	6	13	4.90974321218638e-48	4.57466589193201e-47	7.59525898050404e-60	9.05619401923424e-59	0.0463988852802572	1	-1.78135971352466	-2.08091999538357	-0.299560281858908	downregulated_180
1008793	1008817	1010109	1010109	+	-	Shew185_0851	aminopeptidase B	3539	131900	87	102	1408	1367	64984	62134	30	49	992	804	51238	48686	20	38	1.7564076411878e-66	1.99929625454098e-65	4.65361353520681e-45	5.06739266640953e-44	0.946152438896953	1	-1.05771549785629	-1.42449782852791	-0.366782330671623	downregulated_180
1010288	1010288	1010794		+	-	Shew185_0852	N-acetyltransferase GCN5	479	17849	30	35	60	70	2784	3210	3	5	53	52	2784	3168	3	5	1.49688968217947e-80	1.91627322203088e-79	3.20787580562709e-67	4.11829283114455e-66	0.649028605430389	1	-2.8073549220576	-2.8073549220576	0	downregulated_180
1012280	1012276	1011389	1011389	-	-	Shew185_0853	phosphoribulokinase	2802	104431	100	117	701	755	32352	34300	23	37	577	512	29797	30984	17	34	1.87820121582073e-101	2.65237227946684e-100	3.88889812249238e-79	5.37429070811715e-78	0.546130035726895	1	-1.66091135395446	-1.78290187833307	-0.12199052437861	downregulated_180
	1013828	1014334		+	-	Shew185_0856	hypothetical protein	804	29985	50	59	139	134	6433	6107	7	12	108	108	5621	6536	6	11	3.59326969017363e-97	4.98097721775909e-96	1.77688372650267e-78	2.43325380608047e-77	0.547898449121798	1	-2.29768054864069	-2.42321143072454	-0.125530882083859	downregulated_180
1037928	1037928	1037752		-	-	Shew185_0876	DNA-binding domain-containing protein	194	7252	35	40	52	76	2435	3495	10	16	40	34	2113	2100	6	11	6.16743209368274e-11	2.24040398965854e-10	7.50100578256129e-15	4.82863890760605e-14	0.031871241257217	1	-1.32192809488736	-1.86249647625006	-0.540568381362703	downregulated_180
1039475	1039475	1039924	1039924	+	-	Shew185_0878	hypothetical protein	606	22596	42	50	152	120	7014	5465	8	13	122	110	6330	6663	7	14	1.07756791589133e-50	1.04049773758823e-49	4.0754059671051e-37	3.97770184996716e-36	0.162378363454827	1	-1.94341647163363	-1.83650126771712	0.106915203916512	downregulated_180
1039925	1039927	1040220	1040492	+	-	Shew185_0879	hypothetical protein	699	26075	75	88	169	190	7809	8674	17	28	163	117	8460	7132	13	26	5.07428492357569e-39	4.0657258102196e-38	8.94421026054377e-39	8.84439522262523e-38	0.759558683904232	1	-1.65207669657969	-1.75899190049621	-0.106915203916512	downregulated_180
1055048	1055048	1054149	1054145	-	-	Shew185_0891	hypothetical protein	3822	142423	135	158	2129	2096	98252	95229	66	107	1046	995	54027	60209	32	63	2.35484587980867e-40	1.93482700561007e-39	5.43590730947951e-39	5.39887145748085e-38	2.378320545682e-09	7.54749336091079e-09	-0.562313761775956	-1.32650082467719	-0.764187062901231	downregulated_180
1056181	1056036	1055062	1055049	-	-	Shew185_0892	hypothetical protein	6649	247771	217	254	3830	3771	176700	171363	111	178	2087	1758	107744	106336	56	109	5.62509659973882e-57	5.8168905112631e-56	8.43060984768593e-37	8.19310234445005e-36	0.00509727366969672	0.0127333221190489	-0.512951255805768	-1.22050036199524	-0.707549106189471	downregulated_180
	1066496	1067308		+	-	Shew185_0899	hypothetical protein	3507	130692	137	160	201	212	9315	9658	7	11	158	140	8204	8516	5	10	0	0	0	0	0.00299749524714435	1	-3.86249647625007	-4	-0.137503523749935	downregulated_180
1089531	1089531	1088047	1088029	-	pntB	Shew185_0917	pyridine nucleotide transhydrogenase	5597	208588	120	140	1585	1576	73127	71622	30	48	1482	1408	76520	85177	28	54	1.31160365611655e-148	2.28846985405046e-147	4.32763627658799e-44	4.66744351644418e-43	2.81208360517581e-22	1.21373503455487e-21	-1.54432051622381	-1.3743955147815	0.169925001442312	downregulated_180
1091347	1091069	1089543	1089532	-	pntA	Shew185_0918	NAD(P) transhydrogenase subunit alpha	7523	280334	157	183	2151	2177	99269	98915	40	64	1823	1666	94118	100814	32	63	3.54657999952224e-185	7.35183257699129e-184	5.70544275885987e-61	6.87543888727674e-60	5.12428791795912e-16	1.94267257560883e-15	-1.51569983828404	-1.53841991478413	-0.0227200765000835	downregulated_180
1113603	1113576	1111342		-	-	Shew185_0933	response regulator receiver modulated diguanylate cyclase/phosphodiesterase	4141	154327	59	69	1006	939	46436	42660	12	19	726	562	37508	34050	8	16	2.3712439589813e-172	4.63881015179069e-171	7.65835409459627e-142	1.38988362062171e-140	0.334660795619601	1	-1.86059694333458	-2.10852445677817	-0.247927513443586	downregulated_180
1124015	1123904	1123260	1123260	-	-	Shew185_0942	heat shock protein DnaJ domain-containing protein	2160	80495	106	124	627	642	28968	29211	28	45	515	439	26588	26553	21	41	2.12300779427057e-63	2.33996883470944e-62	2.22283250023498e-54	2.57563591501587e-53	0.939335401871151	1	-1.4623432140572	-1.59664430576879	-0.134301091711591	downregulated_180
	1125033	1125572	1125572	+	-	Shew185_0944	N-acetyltransferase GCN5	601	22398	35	41	133	134	6169	6088	7	11	124	116	6420	7045	6	12	8.05443399431637e-51	7.79400154610615e-50	1.33175467332747e-34	1.25903752484662e-33	0.0458836841234075	1	-1.89812038598079	-1.77258950389693	0.125530882083859	downregulated_180
	1152566	1151274	1151274	-	-	Shew185_0966	gluconate 2-dehydrogenase acceptor subunit	2605	97076	64	75	824	891	38018	40492	18	30	465	436	24031	26421	10	19	1.42095643849038e-69	1.6635497786368e-68	1.28265642601796e-92	1.8880535469626e-91	2.69032550094234e-09	8.50180485227861e-09	-1.32192809488736	-1.9808911770523	-0.658963082164933	downregulated_180
	1153099	1152566		-	-	Shew185_0967	2Fe-2S iron-sulfur cluster-binding domain-containing protein	1157	43124	69	80	286	303	13237	13799	15	25	188	159	9753	9618	9	18	3.644815136145e-30	2.43652656808273e-29	1.00831147343388e-81	1.41508060510798e-80	8.22912279039408e-09	1	-1.67807190511264	-2.15200309344505	-0.473931188332412	downregulated_180
	1155993	1153096		-	-	Shew185_0968	aldehyde oxidase and xanthine dehydrogenase molybdopterin-binding subunit	4742	176727	52	60	1113	1226	51350	55718	11	18	761	694	39312	42031	7	14	1.11008458226044e-180	2.20989965957485e-179	5.95239263807995e-147	1.09344968827168e-145	0.134542391034011	1	-1.73696559416621	-2.09953567355091	-0.362570079384708	downregulated_180
1198452	1198507	1198917	1198927	+	-	Shew185_1003	curli production assembly/transport component CsgE	1995	74374	154	180	908	1016	41899	46191	66	107	468	409	24205	24748	30	59	1.92446946620274e-32	1.34415417585319e-31	3.47904167662015e-53	3.99030186209301e-52	7.53010653862975e-20	3.04369869839605e-19	-0.750386109928528	-1.60921004696783	-0.858823937039306	downregulated_180
1198928	1198928	1199323		+	-	Shew185_1004	curli production assembly/transport component CsgF	518	19335	41	48	258	281	11945	12800	19	31	112	105	5819	6387	7	15	6.02157740780298e-06	1.62069733805013e-05	1.78985584307966e-28	1.53188608993882e-27	2.49254643476864e-26	1.14121756218029e-25	-0.630766190334281	-1.67807190511264	-1.04730571477836	downregulated_180
	1199323	1200129	1200143	+	-	Shew185_1005	curli production assembly/transport component CsgG	1139	42479	45	52	560	651	25858	29589	21	34	270	252	13961	15285	9	18	7.29158100578811e-16	3.21783735987856e-15	2.11589315917479e-37	2.06963662041361e-36	1.9193108274474e-24	8.57051939647708e-24	-0.612976876890753	-1.53051471669878	-0.917537839808027	downregulated_180
1202963	1203004	1203435	1203435	+	-	Shew185_1009	UspA domain-containing protein	888	33089	65	76	450	532	20789	24202	32	52	318	255	16448	15478	19	36	2.55337590940716e-11	9.48127011882576e-11	1.58580706845854e-18	1.10761393235922e-17	1.8596902185208e-07	5.60262673166366e-07	-0.547487795302493	-1.07800251200127	-0.53051471669878	downregulated_180
	1205656	1205105	1205105	-	-	Shew185_1012	hypothetical protein	873	32535	50	58	55	77	2573	3528	3	5	33	37	1732	2286	1	3	1.11253693020376e-308	1.11253695787885e-308	0	0	0.00563153556932596	1	-3.53605290024021	-4.27301849440642	-0.736965594166206	downregulated_180
1220200	1220173	1218572	1218556	-	-	Shew185_1025	AMP-dependent synthetase and ligase	3747	139640	74	87	597	681	27587	30942	11	18	468	418	24155	25314	7	15	4.19640023217824e-230	9.98080665748078e-229	1.1172810488921e-227	2.58922721022738e-226	0.168704978186293	1	-2.27301849440642	-2.53605290024021	-0.263034405833794	downregulated_180
	1224157	1226742		+	-	Shew185_1028	TonB-dependent receptor	3265	121675	40	47	101	94	4697	4296	1	1	102	95	5265	5752	1	2	0	0	0	0	0.00521421544620107	1	-5.55458885167764	-4.55458885167764	1	downregulated_180
	1227652	1229193		+	-	Shew185_1030	peptidase S10 serine carboxypeptidase	1786	66572	36	43	510	463	23559	21068	9	14	205	162	10626	9812	3	6	2.80639554500914e-53	2.7872750478893e-52	4.24466090063933e-204	9.44907517733454e-203	4.78982072862473e-37	1	-1.61890983264449	-2.84130225398094	-1.22239242133645	downregulated_180
1236965	1237125	1237538	1237546	+	-	Shew185_1042	hypothetical protein	7703	287055	593	693	1271	1275	58663	57939	87	140	882	726	45554	43935	55	108	0	0	0	0	0.365825761290834	0.789855047908876	-2.30742852519225	-2.68182403997375	-0.374395514781498	downregulated_180
1239945	1239870	1237849	1237849	-	-	Shew185_1043	methyl-accepting chemotaxis sensory transducer	10891	405846	171	200	3288	3498	151722	158942	47	76	2561	2263	132216	136941	34	66	1.22607300598945e-219	2.81249944876463e-218	1.41059572370905e-66	1.79058485265202e-65	6.90889426291989e-15	2.55075924625286e-14	-1.39592867633114	-1.59946207041627	-0.203533394085132	downregulated_180
1259227	1259227	1259607	1259607	+	-	Shew185_1060	hypothetical protein	551	20555	46	53	115	97	5323	4447	7	12	76	64	3948	3929	5	10	8.13336543865906e-57	8.39147909070783e-56	4.17107963083211e-61	5.03986867693323e-60	0.204480742578225	1	-2.14295795384204	-2.40599235967584	-0.263034405833794	downregulated_180
	1268270	1267734		-	-	Shew185_1068	hypothetical protein	551	20548	32	38	95	122	4418	5572	5	9	71	52	3687	3170	3	6	4.03716371687826e-55	4.09976243518491e-54	2.8831372440278e-75	3.84333250907422e-74	0.00568073362443483	1	-2.07800251200127	-2.66296501272243	-0.584962500721156	downregulated_180
	1268476	1268781	1268781	+	-	Shew185_1069	hypothetical protein	325	12121	33	39	65	49	3007	2267	5	8	43	36	2267	2188	3	7	2.25915703021153e-40	1.85958663379343e-39	5.94555337020929e-43	6.33678199999428e-42	0.431696124375388	1	-2.28540221886225	-2.47804729680464	-0.192645077942396	downregulated_180
1272850	1272803	1272567	1272551	-	-	Shew185_1074	hypothetical protein	1931	71985	259	303	500	456	23083	20716	57	92	329	254	16986	15423	35	68	4.18930490704585e-65	4.69763495656084e-64	9.36540985312865e-107	1.47980024917092e-105	4.39885481915372e-06	1.26614171514367e-05	-1.71961202741594	-2.15571114222261	-0.436099114806674	downregulated_180
	1274987	1275325	1275325	+	-	Shew185_1077	hypothetical protein	376	14023	35	41	99	84	4588	3823	7	12	69	73	3596	4438	6	11	4.03606314312729e-29	2.62809356538793e-28	8.10527476842057e-25	6.54066726401653e-24	0.782676227796724	1	-1.77258950389693	-1.89812038598079	-0.125530882083859	downregulated_180
1285906	1286016	1288589	1288652	+	-	Shew185_1088	ATPase	10330	384959	127	149	2378	2349	109748	106760	26	42	1910	1556	98591	94144	19	37	0	0	8.2520823992477e-132	1.46815591977167e-130	2.56026774558076e-08	7.92455475498592e-08	-1.8268510976834	-2.00971515483321	-0.182864057149811	downregulated_180
1289344	1289328	1288861	1288834	-	-	Shew185_1089	hypothetical protein	864	32203	58	68	360	342	16625	15575	21	34	305	227	15790	13754	16	31	3.12923112138679e-14	1.30211744360469e-13	8.87919948579252e-20	6.36906388512641e-19	0.0432621234291268	0.101876777371664	-1	-1.13326653086346	-0.133266530863464	downregulated_180
	1289423	1290274		+	-	Shew185_1090	CDP-diacylglycerol--serine O-phosphatidyltransferase	801	29883	30	35	151	198	7006	9018	5	9	176	135	9099	8204	5	10	1.82661889498917e-63	2.02315950648433e-62	2.89979123091575e-43	3.10525037263229e-42	0.0427997553465045	1	-1.95935801550265	-1.8073549220576	0.15200309344505	downregulated_180
1303030	1303030	1305882	1306059	+	-	Shew185_1097	peptidase M16 domain-containing protein	12646	471261	141	165	6494	6760	299632	307134	66	106	2606	1999	134537	120929	23	44	4.22084106677977e-81	5.41874453999369e-80	1.11137206511886e-107	1.76220714465689e-106	3.91105773852928e-53	2.63398955594841e-52	-0.638401759682617	-1.90689059560852	-1.2684888359259	downregulated_180
1306067	1306067	1307716		+	-	Shew185_1098	glutamate--cysteine ligase	3829	142701	73	86	1983	1942	91529	88233	33	54	1337	1056	69048	63897	20	40	1.2695393562103e-44	1.1075382916437e-43	1.57747332259973e-27	1.32748639568495e-26	0.931043593970302	1	-0.671377252538629	-1.10433665981474	-0.432959407276106	downregulated_180
	1307713	1308177	1308177	+	-	Shew185_1099	hypothetical protein	550	20528	37	44	271	304	12504	13815	17	28	189	157	9768	9548	10	20	2.05399910773057e-06	5.72257827856626e-06	2.8295535808656e-15	1.8504707137383e-14	3.96327968225788e-08	1	-0.652076696579693	-1.13750352374994	-0.485426827170242	downregulated_180
1317963	1317963	1318499	1318519	+	-	Shew185_1108	hemerythrin HHE cation-binding domain-containing protein	846	31556	50	58	289	306	13362	13922	15	25	288	228	14908	13826	13	26	4.73320954409825e-15	2.03902516013155e-14	8.72905350478138e-20	6.27131840828411e-19	0.41922775710911	1	-1.21412480535285	-1.15754127698648	0.0565835283663675	downregulated_180
1319061	1319049	1318864	1318864	-	-	Shew185_1109	hypothetical protein	10911	406580	1869	2185	351	374	16209	17011	55	89	214	211	11074	12812	33	64	0	0	0	0	1.16588979311997e-07	3.54314456967664e-07	-4.61768413342156	-5.09341756438796	-0.475733430966398	downregulated_180
	1325847	1323481	1323481	-	-	Shew185_1113	putative phosphoketolase	3788	141178	51	59	1539	1536	71003	69796	18	29	391	309	20184	18736	4	8	2.28146595519001e-63	2.50850234829773e-62	0	0	3.26636072439651e-221	1	-1.02466205423427	-2.88264304936184	-1.85798099512757	downregulated_180
1326121	1326281	1327723	1327723	+	-	Shew185_1114	amino acid carrier protein	4311	160665	95	111	1387	1380	64006	62736	27	43	1402	1160	72387	70212	25	49	1.52501970192709e-105	2.187798105717e-104	9.04774669226676e-31	8.11245382983204e-30	1.67408142499328e-22	7.24633521029181e-22	-1.36815111164801	-1.1797060222349	0.18844508941311	downregulated_180
1330135	1330110	1328704	1328704	-	-	Shew185_1116	peptidase M28	3321	123769	75	87	870	822	40167	37389	17	27	706	709	36479	42922	14	28	8.14230457860745e-125	1.30943325233904e-123	1.90756650292391e-67	2.45592393923451e-66	5.5728718003356e-05	1	-1.68805599368526	-1.63558857379112	0.0524674198941355	downregulated_180
1349318	1349254	1348238	1348238	-	-	Shew185_1135	periplasmic-binding protein/LacI transcriptional regulator	5623	209554	176	206	1031	1069	47600	48590	29	47	875	711	45204	43017	22	43	1.11253692963821e-308	1.11253694091824e-308	1.74524731067849e-180	3.65128360970189e-179	0.00647078551485524	0.016031513016245	-2.13191167550558	-2.26023577248112	-0.128324096975539	downregulated_180
1370429	1370371	1369649	1369649	-	-	Shew185_1149	hypothetical protein	16680	621561	735	859	3467	3484	159963	158301	136	220	572	520	29562	31463	21	42	0	0	0	0	0	0	-1.9651546076138	-4.3541968983597	-2.3890422907459	downregulated_180
1370481			1370430	-	-	predicted RNA	-	907	33806	556	650	193	199	8935	9077	107	173	38	25	1991	1546	17	34	1.20439321413635e-40	9.96822881809921e-40	0	0	1.27661593497121e-110	1.73765885847436e-109	-1.90966768027909	-4.25683306666548	-2.34716538638639	downregulated_180
1370950	1370920	1370555	1370554	-	-	Shew185_1150	hypothetical protein	3742	139454	325	381	1691	1700	78024	77242	131	212	429	329	22164	19950	29	57	1.54240542081636e-51	1.5054276666672e-50	1.11253692931013e-308	1.11253693075624e-308	4.16615173628468e-244	1.62300342209228e-242	-0.845726732930123	-2.74075717332858	-1.89503044039846	downregulated_180
1372510	1372441	1370951	1370951	-	-	Shew185_1151	methylmalonate-semialdehyde dehydrogenase	7871	293322	168	196	3266	3238	150689	147119	62	99	1009	915	52117	55396	18	36	4.01020929887891e-109	5.88381033169929e-108	5.78670771415644e-247	1.39840278931941e-245	4.48553414025782e-104	5.56871669775415e-103	-0.985353224035599	-2.4447848426729	-1.4594316186373	downregulated_180
1373903	1373875	1372511	1372511	-	-	Shew185_1152	beta alanine--pyruvate transaminase	7296	271897	170	199	1078	1116	49751	50721	22	36	692	621	35718	37600	13	26	0	0	0	0	0.00542442810542994	0.0135057799495526	-2.46669961910134	-2.93618490240256	-0.46948528330122	downregulated_180
1374066	1374155	1375651	1375651	+	-	Shew185_1153	aldehyde dehydrogenase	7914	294912	168	197	1085	1041	50065	47328	20	32	597	458	30818	27756	10	19	0	0	0	0	1.62912385806964e-13	5.71584682811857e-13	-2.62205181945638	-3.37412430601279	-0.752072486556414	downregulated_180
	1387247	1385940	1385940	-	-	Shew185_1162	FAD dependent oxidoreductase	1854	69101	45	52	254	251	11718	11406	5	8	170	142	8811	8614	3	6	1.75353000598026e-103	2.50765889146354e-102	3.60655894734509e-302	9.26024993355255e-301	1.19581090116415e-07	1	-2.70043971814109	-3.11547721741994	-0.415037499278844	downregulated_180
1388732	1388732	1389493	1389493	+	-	Shew185_1164	peptidase C26	7339	273495	307	358	881	863	40650	39242	32	52	594	446	30700	26984	19	37	0	0	0	0	0.000363638094921749	0.000968344461373826	-2.78337605912316	-3.27436241163531	-0.490986352512142	downregulated_180
1389494	1389496	1390851	1390851	+	-	Shew185_1165	glutamate--putrescine ligase	7899	294350	185	217	866	837	39981	38040	17	28	504	452	26016	27397	10	19	0	0	0	0	3.95443137847246e-06	1	-2.95419631038688	-3.51362371900089	-0.559427408614019	downregulated_180
1391225			1391266	+	-	predicted RNA	-	662	24683	502	587	29	36	1356	1638	22	35	14	8	766	493	7	14	0	0	0	0	1.35254617260597e-07	4.09936697116458e-07	-4.06793367616509	-5.38986177105245	-1.32192809488736	downregulated_180
1391267	1391453	1392553	1392553	+	-	Shew185_1166	extracellular solute-binding protein	34846	1298503	1008	1179	1640	1730	75697	78610	43	70	513	393	26515	23809	11	22	0	0	0	0	1.3951147680026e-145	2.68277601557606e-144	-4.0740649860348	-5.74391638434247	-1.66985139830767	downregulated_180
1392669			1392731	+	-	predicted RNA	-	852	31778	431	504	43	46	2022	2122	20	32	22	20	1181	1253	9	19	0	0	0	0	0.000272174469850255	0.000729511523875031	-3.97727992349992	-4.72935241005633	-0.752072486556414	downregulated_180
	1392732	1393868		+	-	Shew185_1167	spermidine/putrescine ABC transporter ATPase	6396	238352	179	209	437	452	20166	20537	11	17	190	132	9808	8040	4	7	0	0	0	0	2.23267971959072e-41	1	-3.61989629083054	-4.90000421002328	-1.28010791919274	downregulated_180
	1393865	1394770		+	-	Shew185_1168	binding-protein-dependent transport systems inner membrane component	5055	188380	177	207	561	511	25882	23243	16	27	130	108	6730	6589	3	7	0	0	0	0	2.20701497532523e-138	1	-2.93859945533586	-4.88613203544172	-1.94753258010586	downregulated_180
	1394767	1395582		+	-	Shew185_1169	ornithine carbamoyltransferase	3540	131947	138	161	567	543	26180	24672	19	31	128	103	6645	6252	4	7	6.57711370446978e-230	1.55612444138738e-228	0	0	1.39726374190758e-159	3.0356898315771e-158	-2.37672056772774	-4.52356195605701	-2.14684138832927	downregulated_180
1395837	1395846	1397132	1397132	+	-	Shew185_1170	FAD dependent oxidoreductase	4788	178429	118	138	1969	1995	90838	90679	43	70	1025	854	52927	51711	21	40	2.44859192672195e-73	2.95860612750174e-72	1.12798525329537e-81	1.57326091346968e-80	6.3268123953162e-13	2.19423370793814e-12	-0.979241439833203	-1.78659636189081	-0.807354922057604	downregulated_180
1397133	1397183	1398631	1398663	+	-	Shew185_1171	succinate-semialdehyde dehydrogenase	5215	194354	114	134	3721	3692	171701	167774	72	117	1217	1034	62815	62602	22	43	1.145827039077e-34	8.43321236089411e-34	2.04508573441546e-63	2.5181859492707e-62	1.17249108905768e-87	1.22650167394714e-86	-0.195724470874368	-1.63982443575567	-1.44409996488131	downregulated_180
1398664	1398664	1399941	1399941	+	-	Shew185_1172	4-aminobutyrate aminotransferase	3497	130311	87	101	3320	3386	153166	153855	74	120	809	597	41784	36156	15	30	2.158795953801e-17	1.00885200777939e-16	2.08422408909827e-79	2.88914376031752e-78	0	0	0.248679112856724	-1.75132088714328	-2	downregulated_180
1403204	1403195	1401630	1401630	-	-	Shew185_1174	amino acid/peptide transporter	6625	246903	134	157	1462	1435	67449	65236	26	42	800	657	41294	39784	13	25	4.91591305313726e-265	1.29157041204228e-263	0	0	1.00583187001737e-11	3.3971257254174e-11	-1.90230332611287	-2.6507645591169	-0.748461233004036	downregulated_180
	1422520	1424640		+	-	Shew185_1187	methyl-accepting chemotaxis sensory transducer	3111	115949	46	54	511	535	23578	24318	7	11	407	319	21020	19313	4	9	8.13930525023072e-181	1.62750090379613e-179	1.30091023133624e-224	2.95417755548165e-223	0.0161422321559003	1	-2.29545588352617	-2.58496250072116	-0.289506617194985	downregulated_180
1437111	1437120	1438793		+	-	Shew185_1200	peptidoglycan-binding domain-containing protein	3824	142508	72	85	1481	1464	68362	66554	25	40	1129	993	58299	60063	18	35	1.77911756407749e-70	2.10466813404874e-69	7.46514230330777e-36	7.14724111623894e-35	0.00134918826624641	0.00349798151185744	-1.08746284125034	-1.28010791919274	-0.192645077942396	downregulated_180
	1438793	1439911	1439911	+	-	Shew185_1201	general secretion pathway protein B	1891	70496	53	62	876	837	40452	38030	21	35	584	530	30169	32103	14	27	1.33070711809663e-33	9.57558195330997e-33	1.12017586689601e-30	1.00041002816266e-29	0.0921504145567738	0.212138422507418	-0.824913293441909	-1.19930880822341	-0.374395514781498	downregulated_180
1480263	1480422	1481000	1481034	+	-	Shew185_1239	RNA polymerase sigma factor RpoE	6768	252229	372	435	2156	2043	99481	92827	103	166	1644	1336	84865	80868	74	143	1.45918446492226e-151	2.60634569050739e-150	1.15008701790435e-65	1.42781407524994e-64	1.21841469435423e-05	3.4650824441704e-05	-1.38983215938917	-1.6050002539577	-0.215168094568535	downregulated_180
1481038	1481042	1481668	1481668	+	-	Shew185_1240	anti sigma-E protein, RseA	7333	273256	372	435	1911	1956	88162	88864	87	141	1359	1047	70173	63358	55	106	5.57616602196693e-205	1.20567915087409e-203	1.13977835701903e-121	1.93633774261992e-120	0.603151624874327	1	-1.6253202383373	-2.03695113617289	-0.411630897835594	downregulated_180
1489989	1489989	1490510		+	-	Shew185_1250	hypothetical protein	545	20310	33	38	67	94	3121	4302	4	7	42	47	2188	2882	2	4	2.32875600407403e-80	2.97278202892954e-79	7.44806513015467e-117	1.24198547317967e-115	0.00895402889344737	1	-2.44057259138598	-3.24792751344359	-0.807354922057604	downregulated_180
	1502524	1502859	1502859	+	-	Shew185_1262	hypothetical protein	445	16615	42	49	113	109	5226	4978	9	15	86	62	4450	3771	6	12	5.74272426934556e-33	4.06761300519946e-32	2.39399233502924e-35	2.27756870778887e-34	0.197307986464633	1	-1.70781924850669	-2.02974734339405	-0.321928094887362	downregulated_180
1506395	1506367	1504373	1504373	-	-	Shew185_1264	chorismate mutase	16394	610913	261	306	2918	2911	134663	132295	41	66	2365	1974	122108	119408	31	60	0	0	8.84968133955108e-227	2.03003603926047e-225	2.0658858146906e-14	7.48055929213689e-14	-2.2129937233342	-2.35049724708413	-0.137503523749935	downregulated_180
1506772			1506658	-	-	predicted RNA	-	1875	69894	519	607	436	455	20159	20671	110	177	260	237	13422	14373	62	120	2.22883072024874e-65	2.51174215082395e-64	6.98642835063673e-130	1.23810469476578e-128	3.32787494989435e-09	1.04872154104411e-08	-1.77794715617268	-2.33866211064716	-0.560714954474479	downregulated_180
1508515	1508513	1508157	1508157	-	-	Shew185_1265	sigma 54 modulation protein/ribosomal protein S30EA	2163	80624	193	225	325	372	15034	16927	27	44	336	283	17353	17127	24	48	8.4120299733237e-115	1.27563635736409e-113	2.41097858550161e-125	4.19046624149299e-124	0.897143775649921	1	-2.35434957257974	-2.22881869049588	0.125530882083859	downregulated_180
1512279	1512467	1514935		+	thrA	Shew185_1271	bifunctional aspartokinase I/homoserine dehydrogenase I	13180	491135	170	198	1123	1025	51823	46586	12	19	930	827	48031	50037	10	19	0	0	0	0	3.72754697903528e-07	1	-3.38142910663602	-3.38142910663602	0	downregulated_180
	1514932	1515894	1515894	+	-	Shew185_1272	homoserine kinase	4476	166814	148	173	344	370	15909	16841	10	17	349	295	18060	17845	9	18	0	0	0	0	0.650565480581774	1	-3.34716538638639	-3.26470322619441	0.082462160191973	downregulated_180
1515895	1516007	1517290	1517290	+	-	Shew185_1273	threonine synthase	8740	325705	216	253	715	743	33002	33758	16	25	712	569	36754	34441	14	27	0	0	0	0	8.76782589324271e-05	1	-3.33913738491959	-3.22810607253084	0.111031312388744	downregulated_180
1519403	1519463	1522747	1522747	+	-	Shew185_1276	peptidase S41	17598	655761	170	199	6014	5730	277475	260328	50	81	2550	2156	131654	130459	20	39	1.86770772571895e-264	4.87871168353984e-263	3.75985472422533e-221	8.49539174938712e-220	1.88007470299186e-18	7.42662376120647e-18	-1.29677461765902	-2.3512224016814	-1.05444778402238	downregulated_180
1528477	1528486	1528842	1528842	+	-	Shew185_1283	sigma 54 modulation protein/ribosomal protein S30EA	1462	54497	130	152	360	355	16646	16128	28	45	184	157	9504	9518	13	26	2.24605704204845e-45	1.99018270059156e-44	6.67418290647628e-146	1.21615453848251e-144	1.37842787268334e-17	5.39784710282151e-17	-1.75607441711391	-2.54748779530249	-0.791413378188583	downregulated_180
	1535002	1536570	1536570	+	-	Shew185_1290	methyl-accepting chemotaxis sensory transducer	1757	65496	35	41	298	291	13793	13251	5	8	212	179	10962	10850	3	6	5.48708907646571e-79	6.9263004292035e-78	4.01819421065366e-173	8.1426993892125e-172	2.67953603546339e-05	1	-2.35755200461808	-2.77258950389693	-0.415037499278844	downregulated_180
1536891	1536905	1537129	1537184	+	-	Shew185_1291	hypothetical protein	1482	55254	210	245	150	158	6925	7191	19	31	128	76	6613	4615	13	24	0	0	0	0	0.124485350145898	0.283829110650512	-2.9824416286157	-3.35167543828141	-0.369233809665719	downregulated_180
1541821	1541810	1539393	1539393	-	-	Shew185_1294	peptidase S16, lon domain-containing protein	2733	101842	36	42	1074	1120	49573	50889	12	20	899	718	46418	43432	9	18	4.76097272642061e-55	4.82395420419164e-54	2.22382207862739e-32	2.02609918816878e-31	0.017855222265775	1	-1.0703893278914	-1.22239242133645	-0.15200309344505	downregulated_180
1550459	1550459	1551250	1551250	+	-	Shew185_1302	uroporphyrin-III C/tetrapyrrole methyltransferase	2164	80673	87	101	316	339	14597	15433	11	18	224	214	11611	12987	7	15	6.77457045406978e-120	1.05203724680211e-118	1.53204244527044e-227	3.53229582151894e-226	0.00018457612063979	1	-2.48828648130948	-2.75132088714328	-0.263034405833794	downregulated_180
1551310	1551310	1551525		+	-	Shew185_1303	hypothetical protein	743	27723	109	128	95	101	4427	4626	13	20	71	44	3682	2691	7	14	8.73410562202145e-127	1.42488892801137e-125	1.17642937447847e-168	2.35233820498594e-167	0.0139810934816396	1	-2.67807190511264	-3.1926450779424	-0.514573172829758	downregulated_180
	1560666	1561991		+	-	Shew185_1308	isocitrate lyase	2768	103158	66	77	235	233	10856	10598	5	8	209	120	10818	7298	3	6	4.58020939794757e-300	1.30999786514716e-298	0	0	0.000108574175721494	1	-3.2667865406949	-3.68182403997375	-0.415037499278844	downregulated_180
1564114	1564102	1563737	1563714	-	-	Shew185_1311	hypothetical protein	4556	169781	396	463	816	930	37660	42258	67	109	696	536	35958	32443	48	93	1.60670356543261e-251	3.98939198471975e-250	1.38995456591906e-196	3.07902190362169e-195	0.985317708850517	1	-2.08668405848331	-2.31570957215221	-0.229025513668895	downregulated_180
1566099	1566099	1564951		-	-	Shew185_1312	iron-containing alcohol dehydrogenase	5066	188782	140	164	681	692	31422	31470	17	27	305	244	15743	14792	6	13	0	0	0	0	1.11185013573e-32	1	-2.60266450245462	-3.65711228647699	-1.05444778402238	downregulated_180
1574218	1574116	1573487	1573487	-	-	Shew185_1319	cyclophilin type peptidyl-prolyl cis-trans isomerase	7727	287933	390	457	571	648	26374	29460	27	44	242	193	12520	11721	9	19	0	0	0	0	1.35192684703295e-44	8.03862818650253e-44	-3.37661873642077	-4.58812284161448	-1.21150410519371	downregulated_180
	1596959	1595418		-	-	Shew185_1331	major facilitator transporter	1967	73325	40	47	331	300	15287	13671	5	9	237	228	12251	13814	4	8	1.51624776367755e-98	2.1213385894919e-97	5.03496287983782e-163	9.89260750173353e-162	0.00901832930415819	1	-2.38466385023533	-2.55458885167764	-0.169925001442312	downregulated_180
1604952	1604952	1604383		-	-	Shew185_1336	hypothetical protein	1700	63381	95	111	41	46	1931	2104	2	3	16	15	849	964	0	1	0	0	0	0	2.85671094977832e-08	1	-5.20945336562895	-6.79441586635011	-1.58496250072116	downregulated_180
1606348	1606348	1604954		-	-	Shew185_1337	hypothetical protein	3448	128506	78	92	82	86	3808	3929	1	2	35	24	1852	1461	0	1	0	0	0	0	5.71154551700783e-12	1	-5.52356195605701	-6.52356195605701	-1	downregulated_180
	1607102	1606359		-	-	Shew185_1338	hypothetical protein	2366	88200	101	118	33	54	1531	2453	1	2	12	7	636	462	0	0	0	0	0	0	3.12296032398371e-20	1	-5.88264304936184	#NAME?	#NAME?	downregulated_180
1627071	1627097	1629931	1629931	+	-	Shew185_1355	peptidase S9 prolyl oligopeptidase	6838	254819	76	89	1715	1790	79129	81343	17	28	1309	1002	67574	60653	11	22	2.80176203254261e-198	6.00055100713747e-197	2.38973865876947e-113	3.91276413006494e-112	0.166277087762936	1	-1.66837850890879	-2.0163018123291	-0.347923303420307	downregulated_180
1630495	1630482	1630060	1630056	-	-	Shew185_1356	hypothetical protein	4409	164325	332	388	843	873	38899	39668	57	92	466	342	24081	20687	27	52	4.87402545485603e-239	1.17784604441147e-237	0	0	1.92701541815196e-18	7.59876324138631e-18	-2.07635088613011	-2.89947312404604	-0.823122237915921	downregulated_180
1636806	1636820	1638637	1638637	+	-	Shew185_1361	peptidase M61 domain-containing protein	4063	151426	71	83	1547	1470	71374	66805	23	38	900	750	46476	45379	13	25	3.01814025757245e-77	3.7062434304266e-76	3.71337659575739e-76	4.99427048697251e-75	1.39057657146511e-05	3.93488761831611e-05	-1.12711191790334	-1.7311832415722	-0.604071323668861	downregulated_180
	1657635	1654513	1654513	-	-	Shew185_1374	hypothetical protein	4631	172583	47	55	983	971	45379	44133	8	14	724	585	37366	35389	6	11	7.2952271233697e-223	1.6906221215645e-221	5.67410000651746e-178	1.17083369540879e-176	0.50837300162331	1	-1.97400479146706	-2.32192809488736	-0.347923303420307	downregulated_180
1658153	1658153	1657872	1657809	-	-	Shew185_1375	hypothetical protein	5745	214111	649	759	1395	1456	64384	66162	144	231	848	757	43775	45828	81	158	1.31886669993702e-195	2.81130123444123e-194	1.56976622210989e-183	3.33041012099277e-182	0.000310199632068745	0.00082995390012946	-1.71620703399941	-2.26417532723836	-0.547968293238955	downregulated_180
1660621	1660619	1659951	1659937	-	-	Shew185_1377	glutathione S-transferase domain-containing protein	6163	229685	293	343	581	647	26835	29414	26	42	355	296	18347	17905	14	27	0	0	0	0	2.41813654800096e-11	8.07057537696923e-11	-3.02974734339405	-3.66717726400934	-0.637429920615292	downregulated_180
	1661312	1660686		-	-	Shew185_1378	glutathione S-transferase domain-containing protein	1208	45036	61	71	127	117	5892	5359	5	8	125	116	6481	7043	5	10	1.64139911154277e-292	4.60713204041104e-291	5.31735248363127e-174	1.08239260691575e-172	0.00338525769763726	1	-3.14974711950468	-2.82781902461732	0.321928094887362	downregulated_180
	1662985	1662272	1662272	-	-	Shew185_1380	hypothetical protein	1253	46695	55	65	197	183	9129	8351	7	12	167	146	8645	8846	6	12	2.06010088567632e-102	2.93678104175751e-101	3.07538739996815e-119	5.18569987330451e-118	0.584346099837221	1	-2.4374053123073	-2.4374053123073	0	downregulated_180
	1671952	1672578	1672578	+	-	Shew185_1387	fumarylacetoacetate (FAA) hydrolase	1059	39483	53	62	139	156	6457	7091	6	10	135	113	7014	6891	5	11	2.18950578970373e-166	4.12265694319631e-165	2.05628706664816e-123	3.54670276877214e-122	0.190537185798947	1	-2.63226821549951	-2.49476469174958	0.137503523749935	downregulated_180
	1683085	1684059	1684059	+	-	Shew185_1399	helix-turn-helix domain-containing protein	1108	41294	36	42	204	217	9452	9868	6	9	155	144	8028	8768	4	8	3.08947209155981e-47	2.84344692092847e-46	5.24925618288474e-97	7.96019754713293e-96	0.00120332746677732	1	-2.22239242133645	-2.39231742277876	-0.169925001442312	downregulated_180
1688284	1688284	1685648		-	-	Shew185_1401	TonB-dependent receptor plug	11542	430115	139	163	1016	1047	46913	47594	11	17	273	203	14105	12338	2	5	0	0	0	0	1.34132441104941e-167	1	-3.26126531298074	-5.02680005934372	-1.76553474636298	downregulated_180
1690874	1690911	1691333	1691333	+	-	Shew185_1404	hypothetical protein	1523	56756	114	134	523	496	24151	22557	34	55	338	291	17488	17632	21	41	3.00148899992301e-35	2.23823907436503e-34	1.53203613275753e-53	1.76164663713264e-52	1.73546798186857e-05	4.89243905805618e-05	-1.28472947693311	-1.70853718583969	-0.423807708906576	downregulated_180
1729407	1729407	1729171	1729140	-	-	Shew185_1430	hypothetical protein	534	19898	71	83	140	188	6459	8566	19	31	106	99	5474	6020	12	24	1.13092777694381e-29	7.47172898246943e-29	5.06990320766349e-33	4.6948550400474e-32	0.0462774624731697	0.108581439728065	-1.42084312096005	-1.79007693062577	-0.369233809665719	downregulated_180
1729532	1729554	1730201		+	-	Shew185_1431	N-acetyltransferase GCN5	2679	99863	131	154	409	366	18888	16653	17	27	310	265	16003	16066	12	24	4.87684242227991e-175	9.58193517664475e-174	2.44911986483993e-234	5.7643607652144e-233	0.0475671432662627	1	-2.51189903853143	-2.68182403997375	-0.169925001442312	downregulated_180
	1730185	1730490		+	-	Shew185_1432	hypothetical protein	531	19810	55	64	59	81	2752	3719	6	10	63	62	3286	3773	5	11	2.22110922331438e-91	2.97839542437914e-90	3.15384257204585e-66	3.98106552599866e-65	0.205286457313917	1	-2.67807190511264	-2.5405683813627	0.137503523749935	downregulated_180
	1769375	1771219	1771219	+	-	Shew185_1465	hypothetical protein	3616	134750	62	73	286	255	13228	11629	4	6	161	124	8315	7526	2	4	0	0	0	0	5.79390112639598e-14	1	-3.60486205815886	-4.18982455888002	-0.584962500721156	downregulated_180
1788120	1788128	1788928	1788928	+	phhA	Shew185_1479	phenylalanine 4-monooxygenase	4795	178686	190	223	1077	1080	49731	49110	38	61	441	371	22778	22476	14	28	3.29583217048514e-209	7.26530028215723e-208	0	0	6.92248871816505e-45	4.13246057032865e-44	-1.87016256235742	-2.9935449778627	-1.12338241550528	downregulated_180
1789045	1789072	1789410	1789410	+	phhB	Shew185_1480	pterin-4-alpha-carbinolamine dehydratase	3299	122936	310	362	840	828	38790	37626	70	112	297	252	15373	15253	23	45	1.64171339962112e-125	2.65910496519278e-124	0	0	1.63342898445499e-61	1.23024426345869e-60	-1.6924909650256	-3.00799279075353	-1.31550182572793	downregulated_180
1789545	1789678	1791216	1791440	+	-	Shew185_1481	transcriptional regulator TyrR	3046	113531	63	73	1526	1627	70431	73930	29	46	755	591	38998	35792	12	24	7.30195012615355e-37	5.63097484984436e-36	5.26956542351162e-63	6.47096906218723e-62	1.42865921706981e-30	7.02514798905166e-30	-0.666262602823004	-1.60486205815886	-0.938599455335857	downregulated_180
1791458	1791603	1792589	1792616	+	-	Shew185_1482	fumarylacetoacetate (FAA) hydrolase	5695	212245	183	215	3352	3509	154645	159438	99	159	1638	1345	84569	81384	43	84	2.68582968805276e-48	2.52333978384832e-47	5.88454720517161e-44	6.31645340146568e-43	1.1328762298787e-14	4.14196414467786e-14	-0.435309894305105	-1.3558754268107	-0.920565532505595	downregulated_180
1798295	1798329	1799519	1799519	+	-	Shew185_1489	acetyl-CoA acetyltransferase	9873	367918	264	308	2849	3044	131467	138297	70	113	652	576	33695	34853	14	28	1.75543632107237e-211	3.90779149503746e-210	0	0	0	0	-1.44660757827971	-3.4594316186373	-2.01282404035758	downregulated_180
1799584	1799652	1801151	1801151	+	-	Shew185_1490	methylmalonate-semialdehyde dehydrogenase	18672	695799	396	463	3906	4008	180216	182113	75	120	797	693	41161	41917	14	27	0	0	0	0	0	0	-1.94797778765172	-4.09998088109677	-2.15200309344505	downregulated_180
1801188	1801266	1802423	1802423	+	-	Shew185_1491	acyl-CoA dehydrogenase domain-containing protein	10722	399567	295	345	2329	2279	107465	103549	56	91	454	349	23438	21159	9	19	0	0	0	0	0	0	-1.92265791146684	-4.18252503822195	-2.25986712675511	downregulated_180
1802424	1802483	1803256		+	-	Shew185_1492	enoyl-CoA hydratase	7593	282955	312	365	2016	1989	93010	90377	73	118	435	353	22477	21400	14	28	3.80771686297206e-212	8.51835272463899e-211	0	0	0	0	-1.62910960440554	-3.70439773170978	-2.07528812730424	downregulated_180
	1803256	1804407	1804407	+	-	Shew185_1493	enoyl-CoA hydratase/isomerase	10423	388402	288	337	3194	3226	147362	146602	79	127	560	498	28915	30155	13	25	3.06263302123404e-214	6.92001931147831e-213	0	0	0	0	-1.40792009440969	-3.75274859140713	-2.34482849699744	downregulated_180
1804542	1804583	1805485	1805485	+	-	Shew185_1494	3-hydroxyisobutyrate dehydrogenase	6249	232872	220	257	1884	1917	86946	87130	59	96	512	437	26444	26484	15	29	9.87524275620317e-144	1.67139408296937e-142	0	0	1.91353596349164e-181	4.67419946973985e-180	-1.42066204847272	-3.14764355406631	-1.72698150559358	downregulated_180
1805487	1805510	1806268	1806268	+	fabG	Shew185_1495	3-ketoacyl-(acyl-carrier-protein) reductase	6260	233282	262	307	3145	3207	145128	145698	119	191	1291	1121	66669	67840	45	88	1.48290262897822e-66	1.6922315606951e-65	1.40385691546387e-82	1.98250918780664e-81	1.72269828040792e-32	8.70791222501497e-32	-0.684666017334431	-1.80266322673288	-1.11799720939845	downregulated_180
1814418	1814377	1813853	1813847	-	-	Shew185_1501	Lipocalin family protein	2162	80577	131	153	876	948	40434	43074	49	79	691	505	35709	30554	32	63	1.00654380310686e-41	8.42328045599986e-41	6.13153840528794e-37	5.97164268394315e-36	0.12662126336468	0.288117567545312	-0.953607094515549	-1.28010791919274	-0.326500824677186	downregulated_180
	1824844	1821575	1821575	-	-	Shew185_1508	transcriptional regulator CadC	4127	153802	40	47	657	650	30352	29569	5	9	461	473	23838	28628	4	8	2.82702687375478e-282	7.88600891512214e-281	3.91324420671113e-254	9.55889220006898e-253	0.566180047916907	1	-2.38466385023533	-2.55458885167764	-0.169925001442312	downregulated_180
1828207	1828407	1828754	1828754	+	-	Shew185_1511	hypothetical protein	596	22212	54	63	238	240	11001	10931	19	31	179	174	9280	10549	14	28	6.83189525438956e-09	2.20052278364836e-08	2.50398599165565e-17	1.71707324678177e-16	0.00206836657469855	0.00530775045489083	-1.02308361311304	-1.16992500144231	-0.146841388329271	downregulated_180
1851572	1851579	1852466	1852466	+	-	Shew185_1531	hypothetical protein	1103	41115	39	46	440	385	20333	17504	13	21	361	315	18652	19100	10	21	3.25089346739805e-21	1.7303636724584e-20	6.36686615908205e-23	4.94361996097797e-22	0.697618429639137	1	-1.13124453327825	-1.13124453327825	0	downregulated_180
1853199	1853095	1852595	1852595	-	-	Shew185_1532	amino acid-binding ACT domain-containing protein	610	22754	38	45	278	303	12863	13798	16	26	219	180	11351	10897	11	22	9.10984226465259e-08	2.74129680319034e-07	6.53716912800745e-15	4.22020961278081e-14	0.000146967002062533	1	-0.791413378188583	-1.03242147769238	-0.241008099503795	downregulated_180
1880977	1880977	1882698	1882725	+	-	Shew185_1555	phosphoglucomutase/phosphomannomutase subunit alpha/beta	3098	115458	57	67	769	751	35497	34126	12	20	583	477	30107	28911	8	17	5.93481109306153e-122	9.41031976475265e-121	2.10633592593593e-105	3.29360970564168e-104	0.513061187155026	1	-1.74416109557041	-1.97862634920743	-0.234465253637023	downregulated_180
1891070	1891070	1890618	1890596	-	-	Shew185_1565	hypothetical protein	1124	41905	79	92	319	319	14723	14505	20	32	322	282	16660	17106	19	37	5.98932766744508e-27	3.712725888777e-26	1.15183370473507e-28	9.87691937703563e-28	0.506723922645547	1	-1.52356195605701	-1.31410859042806	0.20945336562895	downregulated_180
	1899865	1898507	1898507	-	-	Shew185_1571	gluconate transporter	2228	83032	52	61	245	278	11330	12673	5	8	206	146	10662	8832	3	7	8.47063000429202e-152	1.51899908688078e-150	0	0	1.38655538010569e-05	1	-2.93073733756289	-3.12338241550528	-0.192645077942396	downregulated_180
	1906365	1904278	1904278	-	-	Shew185_1576	outer membrane protein MtrB	2858	106516	43	51	616	719	28457	32692	9	14	469	397	24254	24017	5	11	6.16802767554586e-116	9.48072009040536e-115	1.04680713523521e-126	1.82645615603394e-125	0.0120631616503835	1	-1.86507041991389	-2.2129937233342	-0.347923303420307	downregulated_180
	1907379	1906378	1906378	-	-	Shew185_1577	cytochrome C family protein	1369	51031	43	50	251	289	11600	13130	7	12	208	191	10741	11576	5	11	2.81224531728102e-47	2.59357889567203e-46	2.81319023634261e-92	4.12753463572475e-91	0.00273571697167826	1	-2.05889368905357	-2.18442457113743	-0.125530882083859	downregulated_180
1911934	1911934	1909742	1909742	-	-	Shew185_1579	decaheme cytochrome c	9473	353024	137	160	1566	1611	72271	73211	20	33	1089	872	56220	52767	12	24	0	0	0	0	0.36165824584703	0.782345121067238	-2.27753397552891	-2.73696559416621	-0.459431618637297	downregulated_180
	1922907	1922311		-	-	Shew185_1586	hypothetical protein	2763	102994	147	172	169	209	7840	9511	9	14	97	74	5018	4510	4	7	0	0	0	0	1.66817443223604e-12	1	-3.61890983264449	-4.61890983264449	-1	downregulated_180
1932323	1932346	1934703	1934814	+	-	Shew185_1595	ATP-dependent protease La	9011	335785	121	142	3810	3794	175794	172368	45	73	3253	2556	167937	154611	35	68	1.98948036772455e-114	3.00684340526663e-113	7.90466263630076e-26	6.50658842503518e-25	5.75132481887227e-29	2.75612267831217e-28	-0.959922560624665	-1.06228427825434	-0.102361717629678	downregulated_180
1934817	1934963	1935235	1935235	+	-	Shew185_1596	histone family protein DNA-binding protein	27060	1008340	3159	3693	7975	7967	367946	361986	831	1336	8095	6506	417804	393552	770	1486	1.5079548297197e-297	4.25902992218958e-296	1.55406842680213e-27	1.31023045162665e-26	3.46382325204872e-91	3.78092204734497e-90	-1.46687325473156	-1.31335914666702	0.153514108064544	downregulated_180
1935236			1935277	+	-	predicted RNA	-	2187	81498	1659	1940	590	631	27236	28682	414	665	723	554	37320	33530	438	843	8.15281706516203e-68	9.39861742792531e-67	4.76427640808827e-33	4.42089632200223e-32	5.17788147098294e-10	1.67733665715928e-09	-1.54463040668594	-1.20245211613241	0.34217829055353	downregulated_180
	1945650	1944559		-	-	Shew185_1605	Fis family transcriptional regulator	2192	81689	63	74	210	182	9695	8290	5	8	190	149	9816	9020	4	8	1.11253692925366e-308	1.11253692925557e-308	0	0	0.708286223864488	1	-3.20945336562895	-3.20945336562895	0	downregulated_180
	1950342	1951535		+	-	Shew185_1611	methionine gamma-lyase	3292	122700	87	102	248	291	11481	13231	6	10	95	95	4946	5760	2	4	0	0	0	0	3.54532335672623e-34	1	-3.35049724708413	-4.6724253419715	-1.32192809488736	downregulated_180
	1951763	1952131	1952131	+	-	Shew185_1612	helix-hairpin-helix repeat-containing competence protein ComEA	1441	53728	124	145	180	187	8315	8522	14	22	68	64	3521	3927	5	10	3.98884575527914e-182	8.08322599466656e-181	0	0	1.67430651325982e-19	1	-2.72047747137764	-3.85798099512757	-1.13750352374994	downregulated_180
1953037	1953032	1952742	1952742	-	-	Shew185_1613	hypothetical protein	530	19756	58	67	228	201	10541	9144	21	33	157	129	8113	7860	14	27	7.92621740115976e-09	2.54212749722079e-08	6.74499826685164e-20	4.8925597380261e-19	2.96324332716614e-05	8.2967141235835e-05	-1.02169507109932	-1.3112016882943	-0.289506617194985	downregulated_180
1972356	1972503	1973285		+	-	Shew185_1625	hypothetical protein	85427	3183277	3477	4065	18593	18683	857774	848806	678	1089	14630	11908	755115	720316	488	942	0	0	1.12823365047854e-72	1.48643961122814e-71	7.33536408468601e-51	4.76956982715051e-50	-1.90025139824548	-2.10945638734961	-0.209204989104124	downregulated_180
	1973285	1974640		+	-	Shew185_1626	MotA/TolQ/ExbB proton channel	135114	5034774	3175	3712	34788	34515	1604949	1568065	727	1169	23933	19354	1235243	1170679	459	887	8.81691798695563e-254	2.21353624350292e-252	1.14380333982719e-58	1.35310138551808e-57	1.17227780558567e-09	3.751787112919e-09	-1.66692178059592	-2.06519070082651	-0.398268920230592	downregulated_180
	1974640	1975167	1975180	+	-	Shew185_1627	MotA/TolQ/ExbB proton channel	78871	2938980	4761	5566	22139	21997	1021371	999380	1190	1913	14417	12032	744125	727800	721	1393	0	0	5.75446743791367e-61	6.91607402976911e-60	1.74998103785497e-21	7.41854062858032e-21	-1.5408040349855	-1.99844565073035	-0.457641615744859	downregulated_180
1975181	1975181	1975585	1975586	+	-	Shew185_1628	biopolymer transport protein ExbD/TolR	42080	1568064	3311	3871	11534	11279	532129	512441	802	1289	8135	6426	419907	388720	517	998	0	0	3.58847364795261e-76	4.84069027316353e-75	3.10273295821072e-28	1.47592107770045e-27	-1.58645404393066	-1.95559458695505	-0.36914054302439	downregulated_180
1975587	1975587	1976207	1976209	+	-	Shew185_1629	TonB family protein	76179	2838677	3909	4571	23086	23428	1065092	1064392	1066	1714	16431	13025	848057	787890	683	1317	1.73020179105616e-305	4.98011585591261e-304	3.54580901260938e-39	3.53719888034918e-38	3.44715385838296e-30	1.68407440930082e-29	-1.41514270949154	-1.79525447334752	-0.380111763855986	downregulated_180
1976210	1976210	1977457	1977493	+	-	Shew185_1630	TPR repeat-containing protein	86134	3209647	2199	2571	27767	28275	1281022	1284595	639	1027	19468	15637	1004783	945850	405	781	2.00733327315575e-213	4.51300450815463e-212	3.05697707629302e-34	2.87801654328503e-33	2.79772944489808e-20	1.13593345565988e-19	-1.32389342851546	-1.71893515669168	-0.395041728176216	downregulated_180
1988539	1988593	1989894	1989926	+	-	Shew185_1641	peptidase M23B	8028	299166	196	229	1776	1822	81945	82792	39	63	1848	1497	95427	90576	37	71	7.54931093804899e-279	2.05514073066526e-277	5.73606462770366e-79	7.90282806481489e-78	1.13218365497541e-25	5.15759872664704e-25	-1.86192386459703	-1.68945666859226	0.172467196004766	downregulated_180
1993627	1993632	1994579	1994579	+	-	Shew185_1646	patatin	2949	109920	99	115	1272	1211	58705	55052	37	59	954	851	49257	51481	27	53	6.31368336138765e-54	6.32628272951458e-53	2.81222273797111e-29	2.45811113208732e-28	0.00446746061201797	0.0112345322791927	-0.962847001582534	-1.11756959638118	-0.154722594798642	downregulated_180
2010077	2010010	2009708	2009640	-	-	Shew185_1663	type IV pilus assembly PilZ	1180	43990	124	145	443	446	20461	20262	41	67	330	313	17060	18956	30	59	7.17338478432481e-23	3.99218298526648e-22	8.50237940968425e-29	7.34651100427593e-28	0.0437776096828905	0.103036988623428	-1.11381989955716	-1.29726604065309	-0.183446141095931	downregulated_180
2027695	2027644	2026754	2026731	-	-	Shew185_1679	cytidine deaminase	4801	178911	171	200	2195	2060	101301	93599	68	109	1553	1435	80190	86826	48	93	7.99086693913073e-67	9.16515931419588e-66	1.498566369823e-29	1.31240725295157e-28	1.88753991524611e-05	5.30789849221976e-05	-0.875671864997798	-1.10469737866669	-0.229025513668895	downregulated_180
2037622	2037622	2037912	2037971	+	-	Shew185_1692	hypothetical protein	566	21095	62	72	186	184	8607	8365	18	29	148	120	7656	7266	13	25	4.58467384239474e-20	2.32788102177324e-19	5.30632703008141e-26	4.38378278774002e-25	0.0789855450414932	1	-1.31194400631474	-1.52606881166759	-0.214124805352848	downregulated_180
2041937	2041937	2042533	2042533	+	-	Shew185_1697	hypothetical protein	1813	67567	96	113	525	622	24230	28303	27	43	452	400	23332	24240	20	39	1.47825216987323e-46	1.34140995093517e-45	3.16368340542331e-45	3.45330563021931e-44	0.513103740622684	1	-1.39391420771309	-1.53477674355294	-0.14086253583985	downregulated_180
2069409	2069409	2068561	2068561	-	-	Shew185_1722	aldose 1-epimerase	2194	81782	82	96	837	892	38620	40556	29	46	601	541	31041	32765	19	37	2.19155408861465e-46	1.9767730392115e-45	4.75675746347157e-41	4.91894438842747e-40	0.180918157133402	0.404536938191908	-1.06140054466414	-1.37550913509221	-0.314108590428063	downregulated_180
2069614	2069655	2071445	2071445	+	-	Shew185_1723	acyl-CoA dehydrogenase domain-containing protein	5062	188652	90	105	1174	1132	54205	51451	18	29	517	546	26714	33035	8	16	2.4451781183803e-215	5.55264317435205e-214	0	0	1.01584590927175e-18	1	-1.85626452253855	-2.71424551766612	-0.857980995127572	downregulated_180
	2079586	2077910		-	-	Shew185_1727	peptidase M28	2754	102656	52	61	869	915	40132	41614	15	24	393	342	20325	20722	6	12	8.75459761536081e-75	1.06636190360689e-73	1.00634518542109e-162	1.96868999693416e-161	1.02209978104711e-31	1	-1.34577483684173	-2.34577483684173	-1	downregulated_180
2080593	2080579	2079833	2079771	-	-	Shew185_1728	UMP phosphatase	3025	112754	129	150	866	830	39960	37752	32	52	629	495	32482	29986	21	41	6.31462837353065e-100	8.86205143477796e-99	7.41146553062557e-90	1.07692645443398e-88	0.151817836053151	0.342176958166678	-1.52837897235479	-1.8712666858778	-0.342887713523009	downregulated_180
2082736	2082751	2083377	2083377	+	upp	Shew185_1731	uracil phosphoribosyltransferase	2596	96742	131	154	849	859	39212	39057	38	62	901	792	46551	47958	38	75	2.28298472266471e-69	2.66584185057411e-68	1.49886188039732e-25	1.22483848779665e-24	1.32510247270154e-16	5.06610666170748e-16	-1.31259023030803	-1.03796785019902	0.274622380109006	downregulated_180
2086559	2086559	2085240	2085215	-	-	Shew185_1733	Na+/H+ antiporter NhaC	2096	78113	50	59	705	684	32562	31103	15	24	654	639	33793	38658	14	27	3.4702828078185e-54	3.49269666114294e-53	1.0600476956053e-28	9.10713980311851e-28	5.58608068579332e-07	1	-1.29768054864069	-1.12775554719837	0.169925001442312	downregulated_180
2090109	2090138	2092321	2092321	+	-	Shew185_1737	prolyl oligopeptidase	16464	613507	240	280	3117	3342	143832	151860	42	67	2826	2228	145897	134806	33	64	0	0	5.04412351084016e-155	9.49766422728612e-154	2.13182935733949e-25	9.67242657210556e-25	-2.06319382648719	-2.12928301694497	-0.0660891904577725	downregulated_180
2104573	2104573	2102621	2102524	-	-	Shew185_1748	acetyl-CoA synthetase	14808	551797	241	282	4776	4817	220348	218870	69	112	523	502	26993	30396	7	14	1.30316435469613e-257	3.36514269649817e-256	0	0	0	0	-1.33219643034119	-4.33219643034119	-3	downregulated_180
	2115961	2115050	2115050	-	-	Shew185_1756	ABC transporter-like protein	980	36522	34	40	300	314	13867	14309	9	15	222	187	11500	11365	6	12	2.72508473308944e-20	1.39780452994679e-19	1.16299216667489e-40	1.19444581845542e-39	5.96280040205825e-05	1	-1.41503749927884	-1.73696559416621	-0.321928094887362	downregulated_180
2117703	2117698	2117027	2117027	-	-	Shew185_1758	hypothetical protein	1031	38445	48	57	509	512	23499	23278	21	34	357	287	18454	17398	13	26	6.12168010026353e-15	2.6246558228739e-14	1.72084170532458e-21	1.29824435164638e-20	6.49215415655191e-05	0.000178999662193155	-0.745427172914402	-1.13245029602365	-0.387023123109247	downregulated_180
2129713	2129713	2129174	2129174	-	-	Shew185_1769	disulfide bond formation protein B	1082	40330	63	74	399	397	18436	18069	21	33	294	302	15193	18269	15	30	4.87894651178781e-21	2.59082952841e-20	1.18134471294037e-26	9.86783134524495e-26	0.0867243549867213	0.20015697660112	-1.1650592462705	-1.30256277002043	-0.137503523749935	downregulated_180
2131392	2131392	2129791	2129791	-	nhaB	Shew185_1770	sodium/proton antiporter	6461	240776	128	150	1628	1690	75115	76814	29	47	1267	1149	65433	69550	21	42	2.66490172047742e-190	5.65384548114434e-189	4.52536253517482e-88	6.49209945919207e-87	8.61701836185064e-05	0.000235716137876532	-1.67422983881824	-1.83650126771712	-0.162271428898877	downregulated_180
	2137298	2135364		-	-	Shew185_1774	putative serine protein kinase PrkA	2095	78066	34	40	312	310	14408	14122	4	7	99	68	5156	4133	1	2	4.81644988876385e-115	7.3781481516352e-114	0	0	1.73896695898e-64	1	-2.51457317282976	-4.32192809488736	-1.8073549220576	downregulated_180
2140128	2140123	2138873	2138873	-	-	Shew185_1777	uracil-xanthine permease	1520	56672	38	45	518	549	23900	24955	12	19	465	440	24010	26635	10	20	1.46428592051843e-33	1.05061710429424e-32	8.89246098769975e-27	7.45547888746107e-26	0.13912883477112	1	-1.24392558288609	-1.16992500144231	0.0740005814437768	downregulated_180
	2144379	2142424	2142424	-	-	Shew185_1780	hypothetical protein	2090	77916	34	39	166	200	7671	9125	2	4	94	108	4900	6554	1	2	0	0	0	0	1.59958490904111e-05	1	-3.28540221886225	-4.28540221886225	-1	downregulated_180
2147086	2147086	2145617	2145617	-	-	Shew185_1783	peptidase M48 Ste24p	2024	75431	43	51	816	724	37678	32914	14	24	677	573	34971	34667	12	23	9.41501634389545e-45	8.22948914082467e-44	8.0531755715773e-29	6.97170505899575e-28	0.00998801293250976	1	-1.08746284125034	-1.14886338591448	-0.0614005446641433	downregulated_180
2149110	2149341	2149691	2149691	+	-	Shew185_1786	cytochrome c3	4372	162949	397	464	759	758	35048	34474	61	99	403	335	20817	20306	30	58	1.15731784730638e-275	3.13168823471707e-274	0	0	5.77009748844222e-16	2.18201427198915e-15	-2.22862437504796	-3	-0.771375624952038	downregulated_180
2150675	2150829	2151464	2151585	+	-	Shew185_1788	response regulator receiver protein	63354	2360778	3175	3711	26937	27862	1242739	1265847	1227	1972	16424	13126	847713	793989	669	1290	1.48708841194894e-112	2.22521607072757e-111	1.59933116195573e-25	1.30458077994186e-24	4.61234450814015e-08	1.41886894705823e-07	-0.912148449319614	-1.52443693538691	-0.612288486067295	downregulated_180
2160309	2160321	2161193	2161193	+	-	Shew185_1798	hypothetical protein	1998	74457	72	85	547	537	25249	24409	17	28	466	402	24058	24343	14	27	1.54090608899921e-61	1.6738833211989e-60	1.69511337958324e-54	1.96920754815853e-53	0.672277300957539	1	-1.6020360140801	-1.65450343397423	-0.0524674198941355	downregulated_180
2161219	2161264	2161857	2161857	+	-	Shew185_1799	DoxX family protein	704	26265	37	44	273	259	12631	11793	12	20	203	168	10511	10199	9	17	5.3710492810971e-11	1.96373557453704e-10	3.96428743342188e-23	3.09406129734602e-22	0.000151375740992536	1	-1.13750352374994	-1.37196877738696	-0.234465253637023	downregulated_180
2162608	2162610	2163113	2163325	+	-	Shew185_1801	N-acetyltransferase GCN5	1428	53228	90	105	502	506	23203	23031	28	45	531	398	27429	24124	26	51	8.28117498628967e-31	5.62746312226211e-30	1.57565224704804e-22	1.21301064811075e-21	0.0122338065548396	0.0298997143436021	-1.22239242133645	-1.04182017569463	0.180572245641821	downregulated_180
2164351	2164384	2164989	2164989	+	-	Shew185_1803	N-acetyltransferase GCN5	3008	112110	158	185	603	597	27833	27138	28	45	580	468	29947	28363	24	48	4.91659838525929e-145	8.38419173697613e-144	3.5118348998115e-100	5.39795303137693e-99	0.0126066671772128	0.0307777033894243	-2.03952836418664	-1.94641895979516	0.0931094043914815	downregulated_180
2164990	2165009	2165473	2165473	+	-	Shew185_1804	N-acetyltransferase GCN5	1672	62334	114	134	420	467	19408	21229	27	43	377	314	19460	19008	21	41	1.54226617385535e-50	1.48287251907496e-49	6.55049422608896e-57	7.6887489370639e-56	0.326434183513434	0.710234027586523	-1.63982443575567	-1.70853718583969	-0.0687127500840142	downregulated_180
2165474	2165506	2165910	2165994	+	-	Shew185_1805	hypothetical protein	5309	197842	417	488	1306	1353	60285	61482	93	150	942	811	48669	49102	62	120	6.85814893763053e-186	1.43481365968298e-184	7.28515138452098e-122	1.24232449459058e-120	0.618115019789043	1	-1.70191864706701	-2.02384674195437	-0.321928094887362	downregulated_180
	2170878	2173712	2173712	+	-	Shew185_1811	PKD domain-containing protein	7735	288232	86	101	1243	1206	57373	54832	12	19	432	318	22329	19260	3	7	0	0	0	0	1.73866046880001e-92	1	-2.41028396930821	-3.85085656069419	-1.44057259138598	downregulated_180
2176073	2176073	2177272	2177272	+	-	Shew185_1813	putative esterase	1840	68576	48	57	156	192	7199	8765	4	6	131	87	6771	5293	2	5	0	0	0	0	0.0158984584512615	1	-3.24792751344359	-3.51096191927738	-0.263034405833794	downregulated_180
2198258	2198258	2197233	2197233	-	-	Shew185_1831	diguanylate cyclase	2861	106618	88	103	683	760	31522	34560	20	32	606	495	31307	29980	15	29	2.26704598083154e-107	3.2941417322758e-106	8.79124625143008e-82	1.23762124019354e-80	0.369563665652791	0.797163821042941	-1.68650052718322	-1.82851953205565	-0.142019004872428	downregulated_180
2198469	2198469	2200091	2200091	+	-	Shew185_1832	peptidase M28	3341	124498	65	76	740	765	34182	34793	13	21	598	519	30902	31412	9	19	4.67134737085438e-147	8.05718273621793e-146	1.04375640929481e-113	1.71517644131027e-112	0.57205037706742	1	-1.85561009066483	-2	-0.144389909335175	downregulated_180
	2201090	2200227	2200227	-	-	Shew185_1833	hypothetical protein	2335	87031	86	100	151	220	7006	10021	6	9	154	121	7977	7356	4	8	0	0	0	0	0.130775172413986	1	-3.47393118833241	-3.64385618977473	-0.169925001442312	downregulated_180
2202945	2202945	2202496	2202496	-	-	Shew185_1835	hypothetical protein	4068	151593	288	336	1128	1152	52049	52369	72	116	1038	800	53617	48409	58	113	4.45240437237743e-131	7.31651467591768e-130	2.72402206317154e-59	3.23093325550451e-58	6.88382336146581e-07	2.05333318616924e-06	-1.53433642765119	-1.57213846036357	-0.0378020327123844	downregulated_180
2206647	2206647	2205577	2205577	-	-	Shew185_1839	hypothetical protein	2266	84452	67	78	336	385	15530	17535	9	15	283	185	14645	11195	6	12	4.32929737120129e-125	6.98717672159237e-124	5.14944333321726e-231	1.20571680947196e-229	3.27803200473674e-05	1	-2.37851162325373	-2.70043971814109	-0.321928094887362	downregulated_180
2239579	2239642	2241852	2241934	+	-	Shew185_1877	amidohydrolase 3	18183	677570	262	306	4228	4264	195064	193741	54	87	2430	1873	125444	113297	28	53	0	0	9.63254567302668e-297	2.4592923105315e-295	0.0266776810581732	0.0635846206233568	-1.81444434684392	-2.52946738812945	-0.715023041285529	downregulated_180
2249209	2249209	2248370	2248355	-	-	Shew185_1883	2OG-Fe(II) oxygenase	2485	92631	94	110	295	344	13618	15661	10	17	335	329	17324	19923	11	22	8.70134562613761e-170	1.68761291349854e-168	3.99743479555159e-152	7.40344583651542e-151	0.0462127205204679	1	-2.69389687227432	-2.32192809488736	0.371968777386958	downregulated_180
2251687	2251574	2250591	2250591	-	-	Shew185_1885	delta-aminolevulinic acid dehydratase	1595	59470	51	60	644	681	29714	30954	19	30	405	345	20934	20872	10	21	1.32774176928932e-30	8.98213331649463e-30	5.34407799101666e-44	5.74997343842959e-43	1.13887970036036e-07	3.46338988285899e-07	-1	-1.51457317282976	-0.514573172829758	downregulated_180
2253986	2253992	2254804	2254804	+	-	Shew185_1889	hypothetical protein	4260	158745	167	195	473	483	21834	21981	16	26	258	259	13324	15673	9	17	0	0	0	0	2.74606222047861e-10	1	-2.90689059560852	-3.51986747249927	-0.612976876890753	downregulated_180
2254826	2254826	2255692		+	-	Shew185_1890	alpha/beta hydrolase fold protein	914	34083	33	39	207	177	9588	8066	6	10	186	165	9641	9999	5	11	2.03963662428294e-46	1.84711781666024e-45	5.25985994936409e-46	5.82581056646479e-45	0.521893062297081	1	-1.96347412397489	-1.82597060022495	0.137503523749935	downregulated_180
2255769	2255894	2257567	2257567	+	-	Shew185_1891	long-chain-fatty-acid--CoA ligase	6435	239814	122	143	2375	2296	109588	104334	39	63	1868	1532	96410	92697	29	56	3.86510109533682e-112	5.76448575901885e-111	1.25325807884714e-45	1.38133494105128e-44	1.06653024397846e-07	3.24774270386703e-07	-1.18259141327847	-1.35251641472079	-0.169925001442312	downregulated_180
2264512	2264391	2262871	2262835	-	-	Shew185_1899	methyl-accepting chemotaxis sensory transducer	8976	334481	188	219	2224	2351	102640	106846	42	68	1425	1255	73593	75930	25	49	3.51849182143294e-255	8.88271762070137e-254	2.23100533093045e-152	4.14893542817888e-151	0.863148108773736	1	-1.68732421835083	-2.16007721548597	-0.472752997135131	downregulated_180
2295786	2295806	2296354	2296634	+	-	Shew185_1925	hypothetical protein	5893	219610	342	400	1900	1973	87687	89642	100	161	1300	1164	67096	70409	64	125	1.71514378470172e-122	2.73877553465267e-121	5.41287301112839e-68	7.0088175178479e-67	0.19909677186107	0.444086037532169	-1.31293931166011	-1.67807190511264	-0.36513259345253	downregulated_180
2303506	2303511	2304542	2304542	+	-	Shew185_1930	peptidase T2 asparaginase 2	2900	108078	89	104	665	668	30680	30351	18	29	510	469	26325	28420	13	26	2.25477000005806e-120	3.51355366560771e-119	1.41648042165646e-102	2.19968213933524e-101	0.960641502693913	1	-1.84245872301352	-2	-0.15754127698648	downregulated_180
	2306359	2306775	2306775	+	-	Shew185_1932	signal transduction protein	435	16234	33	38	42	59	1953	2719	3	5	42	25	2176	1524	2	4	1.44650003966197e-92	1.95126378484551e-91	7.52943266770354e-115	1.2418067965457e-113	0.185331260630025	1	-2.92599941855622	-3.24792751344359	-0.321928094887362	downregulated_180
2311559	2311559	2311717	2311717	+	-	Shew185_1934	periplasmic nitrate reductase NapE	359	13412	72	84	76	79	3510	3634	13	22	42	24	2172	1508	6	11	1.86185147200647e-32	1.30243139349802e-31	1.32762855141365e-74	1.75939983103762e-73	5.86565091238526e-07	1	-1.93288580414146	-2.93288580414146	-1	downregulated_180
2311718	2311760	2312017	2312017	+	-	Shew185_1935	NapD family protein	972	36225	120	140	276	322	12766	14632	33	53	134	97	6953	5884	12	24	2.82289635523514e-20	1.44469633400992e-19	4.73160584836331e-113	7.71917936056094e-112	2.92673625009959e-31	1.44862224690033e-30	-1.40136256238177	-2.54432051622381	-1.14295795384204	downregulated_180
	2315014	2315601	2315601	+	-	Shew185_1938	NapC/NirT family periplasmic nitrate (or nitrite) reductase c-type cytochrome	580	21640	31	36	222	218	10282	9944	10	17	81	64	4183	3882	3	6	7.35069251865878e-10	2.51840632993321e-09	1.57370348856724e-66	1.99203531227881e-65	1.53463337547972e-33	1	-1.08246216019197	-2.58496250072116	-1.50250034052918	downregulated_180
2322451	2322543	2324594	2324599	+	-	Shew185_1945	peptidase S9 prolyl oligopeptidase	17991	670409	279	326	6233	6167	287560	280199	86	138	5013	4101	258745	248096	63	123	8.21284904315413e-231	1.96369655164093e-229	6.36547839422853e-40	6.39235485855971e-39	3.72459419824227e-39	2.07028796824807e-38	-1.24020369745291	-1.40621364889184	-0.166009951438929	downregulated_180
2391190	2391209	2392981	2392981	+	-	Shew185_2005	hypothetical protein	14043	523315	252	295	4420	4423	203926	200952	71	114	1784	1472	92113	89038	26	51	1.3744248483404e-253	3.43150601638136e-252	1.11299097246847e-308	1.12432900562127e-308	2.60090496792216e-40	1.4618768097065e-39	-1.37168113008446	-2.53214580227771	-1.16046467219325	downregulated_180
2393784	2393784	2394278	2394278	+	-	Shew185_2007	ribonuclease activity regulator protein RraA	1425	53122	91	107	568	546	26233	24813	32	51	471	357	24329	21652	24	46	9.14371375977797e-28	5.78717681798833e-27	3.44464228735825e-28	2.92600347679923e-27	0.355863206581673	0.770553823930321	-1.06904164442965	-1.21790503034413	-0.148863385914483	downregulated_180
2394290	2394336	2396159		+	-	Shew185_2008	AsmA family protein	5061	188592	88	103	1783	1852	82294	84141	28	45	1413	1120	72971	67799	20	38	5.95424264606205e-93	8.08024700226859e-92	1.62330947081505e-45	1.78485048628059e-44	0.00172681085471508	0.00445402868290951	-1.19464743085354	-1.43857301373963	-0.243925582886089	downregulated_180
	2396159	2396779	2396798	+	-	Shew185_2009	intracellular proteinase inhibitor domain-containing protein	1620	60372	83	97	618	612	28514	27836	28	45	427	363	22066	22009	18	35	7.94834042759167e-34	5.73778760260172e-33	4.9592434050945e-41	5.11662578712833e-40	0.00175324121979875	0.00451962183244184	-1.10805974585745	-1.47062982524216	-0.362570079384708	downregulated_180
2413475	2413365	2412490	2412490	-	-	Shew185_2021	hypothetical protein	2615	97472	95	111	696	776	32119	35292	23	38	552	547	28538	33095	18	35	4.67394484957604e-85	6.12219036963308e-84	1.19094271018379e-65	1.47448496090974e-64	0.481541298307295	1	-1.54648835290652	-1.66513284940514	-0.118644496498619	downregulated_180
	2437253	2434527		-	-	Shew185_2038	TonB-dependent receptor	13035	485750	152	178	450	404	20788	18365	4	7	302	215	15603	13054	2	5	0	0	0	0	1.25170359974042e-06	1	-4.66837850890879	-5.15380533607904	-0.485426827170242	downregulated_180
	2437750	2439372	2439372	+	-	Shew185_2039	alpha amylase	2394	89233	47	54	226	251	10441	11425	4	6	224	148	11605	8965	3	6	1.44827684733327e-206	3.1465207082207e-205	0	0	0.00914693509392803	1	-3.16992500144231	-3.16992500144231	0	downregulated_180
	2439506	2440777	2440777	+	-	Shew185_2040	glucose/galactose transporter	2134	79543	53	62	323	282	14928	12831	6	10	251	235	12957	14239	5	10	2.12573646229684e-122	3.38246587081669e-121	1.17489198514468e-182	2.48099854246206e-181	0.096593154434009	1	-2.63226821549951	-2.63226821549951	0	downregulated_180
2529253	2529340	2531523	2531523	+	-	Shew185_2121	PAS/PAC sensor-containing diguanylate cyclase/phosphodiesterase	3282	122323	47	56	1610	1596	74315	72521	20	33	1055	1028	54466	62196	13	26	3.14119609876426e-42	2.6532832094048e-41	2.37785695364508e-26	1.97891999512378e-25	0.431230270077825	0.923568526294641	-0.762960802699151	-1.10691520391651	-0.343954401217361	downregulated_180
2535686	2535686	2533821	2533821	-	-	Shew185_2125	peptidyl-dipeptidase A	4241	158061	72	84	1202	1197	55488	54401	18	29	968	851	49967	51480	14	27	4.66277922164948e-133	7.69018222723869e-132	3.51852165853047e-66	4.4290248955151e-65	0.000154650791828831	1	-1.53433642765119	-1.63742992061529	-0.103093492964104	downregulated_180
2562683	2562732	2563910	2563913	+	-	Shew185_2149	3-methyl-2-oxobutanoate dehydrogenase	21921	816854	592	692	4178	4436	192785	201577	104	167	2352	2092	121417	126559	54	105	0	0	0	0	0.178226816947535	0.398768819972295	-2.05092393516267	-2.7203827099706	-0.66945877480793	downregulated_180
2563914	2563914	2564891	2564900	+	-	Shew185_2150	transketolase central region	13908	518288	453	529	3321	3502	153249	159138	99	159	1667	1384	86060	83715	44	86	0	0	0	0	3.81314792105485e-12	1.30049927964127e-11	-1.73424095682967	-2.62085915741193	-0.886618200582258	downregulated_180
2564901	2564901	2566526	2566542	+	-	Shew185_2151	dihydrolipoamide acetyltransferase	18610	693488	364	426	5446	5526	251278	251069	96	154	2156	1827	111281	110512	35	68	0	0	0	0	2.21693114591826e-36	1.18982325990554e-35	-1.46792307953094	-2.6472467789755	-1.17932369944456	downregulated_180
2579171	2579148	2578216	2578181	-	-	Shew185_2161	universal stress protein UspE	15150	564566	517	605	4087	4395	188551	199683	129	208	3034	2626	156613	158839	87	169	0	0	1.89596020232113e-90	2.763820694932e-89	2.53735136514479e-14	9.12921243558065e-14	-1.54035161402086	-1.83991189587977	-0.299560281858908	downregulated_180
2642181	2642261	2643376	2643446	+	-	Shew185_2217	alanine dehydrogenase	62861	2342398	1795	2098	21173	21651	976798	983657	546	878	19912	17364	1027705	1050306	480	931	3.0369531446947e-241	7.37848992520181e-240	7.33488798863245e-15	4.72843920408417e-14	5.69579036395891e-105	7.1897420823269e-104	-1.25672183304191	-1.17216160501847	0.0845602280234357	downregulated_180
2665616	2665614	2664718	2664718	-	-	Shew185_2238	hypothetical protein	951	35474	33	39	562	610	25954	27750	18	29	330	285	17046	17241	9	19	3.45672888447168e-11	1.2731016975491e-10	2.36813331938604e-19	1.68529046776465e-18	6.33859641519036e-12	1	-0.427421223734676	-1.03747470541866	-0.610053481683987	downregulated_180
2688865	2688857	2686764	2686715	-	-	Shew185_2255	prolyl oligopeptidase	9132	340286	139	162	1486	1317	68559	59846	19	30	742	598	38301	36184	9	17	0	0	0	0	1.14683988850896e-16	4.38828912461643e-16	-2.43295940727611	-3.25238716163429	-0.819427754358179	downregulated_180
2710057	2710055	2708298	2708298	-	-	Shew185_2272	acyl-CoA dehydrogenase domain-containing protein	1711	63784	31	36	713	773	32901	35125	12	19	593	496	30645	30024	8	17	6.68713600873674e-32	4.63484166004315e-31	1.07778171676309e-25	8.83937491479569e-25	0.80273238700907	1	-0.921997487998727	-1.08246216019197	-0.160464672193246	downregulated_180
2718855	2718912	2720102	2720102	+	-	Shew185_2282	aromatic amino acid aminotransferase	3962	147660	106	123	1435	1610	66237	73156	36	58	1467	1139	75751	68930	31	60	1.20742800469243e-71	1.43588609294871e-70	9.58742770981696e-25	7.72292082364757e-24	7.23752384123291e-15	2.66773003576929e-14	-1.08453351021167	-1.03562390973072	0.0489096004809465	downregulated_180
2756145	2755953	2753167	2753066	-	-	Shew185_2308	diguanylate cyclase	3570	133044	40	47	1144	1133	52796	51510	11	18	990	864	51125	52309	9	18	1.23440326741149e-96	1.70069157482699e-95	1.52145363451077e-42	1.6139551582991e-41	9.44432061684428e-08	1	-1.38466385023533	-1.38466385023533	0	downregulated_180
2816419	2816363	2815926	2815926	-	-	Shew185_2359	transposase IS200-family protein	751	28000	54	63	263	281	12141	12776	17	28	236	153	12225	9293	12	24	2.27953634427468e-12	8.88036615498041e-12	6.54466104180114e-25	5.29075550051866e-24	0.000428575320889005	1	-1.16992500144231	-1.39231742277876	-0.222392421336448	downregulated_180
2821531	2821485	2821012	2821012	-	-	Shew185_2365	hypothetical protein	1009	37610	67	79	221	218	10227	9947	13	21	224	200	11566	12109	12	24	3.87763260765679e-33	2.75953098488205e-32	8.41142022153016e-41	8.65858951733367e-40	0.900494852765428	1	-1.91146332539834	-1.71881824745595	0.192645077942396	downregulated_180
2832709	2832865	2834583		+	-	Shew185_2374	acetolactate synthase 3 catalytic subunit	7090	264230	131	153	2433	2640	112253	119947	42	67	2480	2202	128005	133233	39	75	1.54549173024454e-121	2.44198501013115e-120	5.29241304547401e-27	4.44543021421879e-26	2.02725207573728e-40	1.14228829554324e-39	-1.19129865223488	-1.02856915219677	0.162729500038108	downregulated_180
2835717	2835622	2835179	2835179	-	-	Shew185_2376	heat shock protein Hsp20	3945	147027	283	331	336	335	15517	15229	21	34	330	251	17037	15237	18	36	0	0	0	0	0.697156178014915	1	-3.28322456555688	-3.20076240536491	0.082462160191973	downregulated_180
2879600	2879600	2879860	2879860	+	-	Shew185_2415	hypothetical protein	275	10273	33	39	63	63	2912	2866	6	11	32	33	1674	2018	3	7	3.31278962272755e-24	1.92422831685164e-23	2.67555079074695e-40	2.71703685918774e-39	0.00287263106070931	1	-1.82597060022495	-2.47804729680464	-0.652076696579693	downregulated_180
2879861	2879946	2880371	2880371	+	-	Shew185_2416	N-acetyltransferase GCN5	1039	38739	77	90	252	251	11638	11433	16	27	169	147	8742	8903	10	20	2.56990912658371e-27	1.60406344517014e-26	8.88212009784319e-76	1.19104749917369e-74	3.35169128415677e-07	1	-1.73696559416621	-2.16992500144231	-0.432959407276106	downregulated_180
2881545			2881629	+	-	predicted RNA	-	1241	46271	465	544	238	242	11021	11032	80	129	222	202	11469	12252	71	139	6.126575564302e-44	5.28358682730548e-43	9.36868155064583e-66	1.16953237368421e-64	0.303570111845881	0.661762342224571	-2.07623558582709	-1.96852176852683	0.107713817300253	downregulated_180
2881870	2881918	2882817	2882817	+	hisG	Shew185_2418	ATP phosphoribosyltransferase	5716	212997	202	236	412	414	19015	18829	13	21	484	423	24982	25619	14	28	0	0	0	0	5.03082258794257e-06	1	-3.49032562658308	-3.07528812730424	0.415037499278844	downregulated_180
	2882821	2884122		+	hisD	Shew185_2419	histidinol dehydrogenase	4320	161007	105	123	266	273	12304	12435	5	9	334	260	17273	15748	6	12	0	0	0	0	0.074118736068413	1	-3.77258950389693	-3.35755200461808	0.415037499278844	downregulated_180
	2884167	2885366		+	-	Shew185_2420	histidinol-phosphate aminotransferase	2608	97216	69	81	132	135	6118	6137	3	5	163	154	8456	9366	3	7	0	0	0	0	4.36287214373134e-09	1	-4.01792190799726	-3.53249508082702	0.485426827170242	downregulated_180
2885468	2885468	2886559		+	-	Shew185_2421	imidazole glycerol-phosphate dehydratase/histidinol phosphatase	3660	136383	106	124	150	161	6957	7349	4	6	170	140	8795	8498	4	7	0	0	0	0	0.000215045092472697	1	-4.36923380966572	-4.14684138832927	0.222392421336448	downregulated_180
2886591	2886591	2887403		+	hisH	Shew185_2422	imidazole glycerol phosphate synthase subunit HisH	1713	63847	67	78	100	67	4641	3081	2	4	93	87	4820	5266	3	6	0	0	0	0	0.00127554460077619	1	-4.28540221886225	-3.70043971814109	0.584962500721156	downregulated_180
	2887474	2888211		+	-	Shew185_2423	1-(5-phosphoribosyl)-5-[(5-phosphoribosylamino)methylideneamino] imidazole-4-carboxamide isomerase	2436	90788	105	123	139	129	6455	5904	5	8	151	132	7827	8015	5	10	0	0	0	0	6.26521441185437e-05	1	-3.94251450533924	-3.62058641045188	0.321928094887362	downregulated_180
	2888193	2888966		+	-	Shew185_2424	imidazole glycerol phosphate synthase subunit HisF	2630	98019	108	126	190	187	8808	8532	6	11	183	166	9492	10093	6	12	0	0	0	0	0.256884476184975	1	-3.51784830486262	-3.39231742277876	0.125530882083859	downregulated_180
2889098	2889101	2889742	2889742	+	-	Shew185_2425	bifunctional phosphoribosyl-AMP cyclohydrolase/phosphoribosyl-ATP pyrophosphatase	2252	83937	111	130	208	200	9615	9130	9	14	184	179	9544	10864	8	15	1.12209408152599e-280	3.11088537080732e-279	0	0	0.737303604044907	1	-3.21501289097085	-3.11547721741994	0.0995356735509144	downregulated_180
	2906844	2904529		-	-	Shew185_2434	hypothetical protein	3783	140985	52	60	173	201	8000	9171	2	3	115	94	5979	5716	1	2	0	0	0	0	2.94741994151257e-06	1	-4.32192809488736	-4.90689059560852	-0.584962500721156	downregulated_180
	2907893	2906877		-	-	Shew185_2435	BNR repeat-containing protein	4358	162397	136	159	158	154	7320	7001	4	7	63	66	3287	4039	1	3	0	0	0	0	4.58201655569742e-10	1	-4.50552803322675	-5.7279204545632	-1.22239242133645	downregulated_180
2909312	2909312	2907948	2907942	-	-	Shew185_2436	hypothetical protein	52111	1941833	1216	1422	2167	2411	100000	109573	47	76	541	396	27958	23959	9	19	0	0	0	0	0	0	-4.22577823617583	-6.22577823617583	-2	downregulated_180
2911399	2911368	2909326	2909320	-	-	Shew185_2437	hypothetical protein	69318	2583026	1081	1264	2214	2208	102154	100348	30	49	656	544	33875	32961	8	16	0	0	0	0	2.31185784289209e-157	4.9513201857959e-156	-4.6890709040619	-6.3037807481771	-1.61470984411521	downregulated_180
2911419			2911400	-	-	predicted RNA	-	339	12669	541	633	13	10	625	498	17	28	4	3	216	187	5	10	0	0	0	0	7.25045027088933e-06	1	-4.49870676737074	-5.98413359454098	-1.48542682717024	downregulated_180
2942511	2942576	2942782	2942782	+	-	Shew185_2467	cold-shock DNA-binding domain-containing protein	60965	2271747	9387	10974	3615	3763	166779	170982	507	815	494	438	25503	26515	64	125	0	0	0	0	0	0	-3.75114561135143	-6.45601757580779	-2.70487196445635	downregulated_180
2942783			2942813	+	-	predicted RNA	-	770	28700	791	925	55	66	2569	3003	55	89	8	7	433	431	7	13	6.29690330998405e-273	1.69379202725107e-271	0	0	5.40674872213187e-66	4.2715205376423e-65	-3.37757612443728	-6.15286983726258	-2.77529371282531	downregulated_180
2952488	2952331	2951882	2951865	-	-	Shew185_2475	hypothetical protein	2739	102086	194	226	213	208	9861	9459	13	21	152	130	7862	7873	9	17	0	0	0	0	5.18321415076621e-05	1	-3.42786153963643	-3.73271612116485	-0.304854581528421	downregulated_180
2952564	2952612	2953646	2953646	+	-	Shew185_2476	Glu/Leu/Phe/Val dehydrogenase	17764	661967	547	639	6361	6644	293482	301871	178	287	3376	2913	174247	176205	87	169	1.10728905624787e-189	2.3382426379365e-188	6.16617868771632e-98	9.41383834114528e-97	0.12933241795175	0.293695073730633	-1.15476519427131	-1.91879268466481	-0.764027490393503	downregulated_180
2961114	2961114	2961926	2961954	+	-	Shew185_2482	hypothetical protein	1912	71247	74	87	275	247	12721	11243	9	14	323	252	16720	15265	10	19	2.95589433186613e-106	4.26763146508084e-105	3.51779457052412e-106	5.5389943080831e-105	0.0927860503637628	1	-2.63558857379112	-2.19501598240514	0.440572591385981	downregulated_180
2967755	2967775	2968437	2968437	+	-	Shew185_2486	two component LuxR family transcriptional regulator	1664	62034	80	93	551	620	25459	28196	25	40	506	451	26152	27293	20	40	1.36371831732336e-37	1.06804905996261e-36	1.01934779615182e-29	8.94452949671857e-29	0.211486490146219	0.470791846783627	-1.21723071622067	-1.21723071622067	0	downregulated_180
2973817	2973854	2975188	2975188	+	-	Shew185_2490	succinylarginine dihydrolase	3354	124990	80	93	1351	1457	62351	66210	29	48	1097	984	56665	59529	22	43	1.64817979970423e-57	1.71615772231876e-56	6.06149031320741e-28	5.11997658418398e-27	0.000113962078256507	0.000309864399302741	-0.954196310386875	-1.11289405640593	-0.158697746019058	downregulated_180
2979126	2979148	2980470	2980470	+	-	Shew185_2492	sodium:dicarboxylate symporter	8164	304222	196	229	2052	2046	94703	92965	44	70	2481	1946	128057	117765	48	92	4.98499143506768e-244	1.22430305951472e-242	1.54573519290903e-42	1.6358729125892e-41	4.21229268657495e-63	3.23730453242044e-62	-1.70992077115198	-1.31564183203993	0.394278939112046	downregulated_180
	2987837	2987388		-	-	Shew185_2500	hypothetical protein	556	20737	39	46	69	99	3187	4526	5	8	61	73	3188	4416	4	8	2.65653412629101e-80	3.38165569484762e-79	1.12472081790152e-65	1.40016897413139e-64	0.609162014180287	1	-2.52356195605701	-2.52356195605701	0	downregulated_180
	2988565	2987834		-	-	Shew185_2501	NAD-dependent deacetylase	1057	39392	46	53	127	144	5894	6567	5	8	104	104	5389	6343	4	8	2.03911559313724e-185	4.24643473059316e-184	1.93812975747165e-156	3.68000351849344e-155	0.780030820503792	1	-2.7279204545632	-2.7279204545632	0	downregulated_180
2989870	2989833	2989336	2989326	-	-	Shew185_2503	N-acetyltransferase GCN5	1648	61413	105	123	649	675	29958	30673	37	60	584	495	30162	29949	31	60	6.773417110435e-33	4.78266748782121e-32	5.61809307642891e-24	4.46974693879969e-23	0.0779030614198669	0.18035037630962	-1.03562390973072	-1.03562390973072	0	downregulated_180
3058762	3058770	3059447	3059447	+	-	Shew185_2563	putative phage repressor	1014	37789	47	55	247	237	11415	10801	10	16	247	233	12766	14100	10	19	2.47140666955215e-27	1.54471462513225e-26	3.73453003611675e-33	3.47249819613408e-32	0.729081551498698	1	-1.78135971352466	-1.53343220008107	0.247927513443586	downregulated_180
3076554	3076520	3075690	3075688	-	nadE	Shew185_2581	NAD synthetase	5025	187261	192	225	1778	1934	82033	87906	63	102	1402	1244	72387	75272	45	88	5.12104844070059e-89	6.78651551423048e-88	1.51951981552671e-40	1.55004741452939e-39	7.58851709756414e-05	0.00020833844935536	-1.14135584924554	-1.35434957257974	-0.212993723334198	downregulated_180
	3081271	3080408	3080408	-	-	Shew185_2585	thioredoxin domain-containing protein	1074	40037	39	46	237	230	10946	10455	7	12	185	154	9555	9369	5	10	2.65336681117977e-33	1.89424401575377e-32	1.01885513599642e-71	1.33455256799068e-70	0.000890342904117235	1	-1.93859945533586	-2.20163386116965	-0.263034405833794	downregulated_180
3083491	3083491	3081578	3081578	-	-	Shew185_2586	heat shock protein 90	13744	512177	228	267	1405	1500	64856	68191	21	34	1341	1202	69254	72763	19	37	0	0	0	0	2.80403936453498e-17	1.08767844535052e-16	-2.97323309043721	-2.8512425660586	0.12199052437861	downregulated_180
3110503	3110461	3110285	3110285	-	-	Shew185_2606	ribosome modulation factor	3205	119441	577	674	293	322	13556	14674	49	79	216	211	11161	12787	34	67	1.11253711022095e-308	1.11254227429578e-308	0	0	0.000592198795741389	0.00155952584962432	-3.09282403300476	-3.33051559072409	-0.237691557719331	downregulated_180
3118422	3118422	3118009		-	-	Shew185_2611	hypothetical protein	525	19576	40	47	154	153	7145	6971	10	17	110	98	5685	5963	7	14	5.29799042725718e-31	3.61110388246986e-30	2.60553367472493e-31	2.34549933786493e-30	0.255090557501395	1	-1.4671260104273	-1.74723392962003	-0.280107919192735	downregulated_180
3119290	3119159	3118668	3118668	-	-	Shew185_2612	N-acetyltransferase GCN5	1625	60566	105	123	466	476	21507	21634	27	43	355	329	18371	19948	20	38	2.73187861177331e-44	2.3741075858853e-43	1.06062569802438e-53	1.22269579830922e-52	0.0686677311577262	0.159504101290819	-1.51624975063714	-1.69458699189565	-0.178337241258512	downregulated_180
3127969	3127936	3127505	3127474	-	-	Shew185_2621	hypothetical protein	1823	67958	134	157	527	559	24344	25425	35	57	431	369	22286	22344	26	51	8.56494815044842e-50	8.18287541054469e-49	1.81209763489346e-52	2.06789626567766e-51	0.253073602775929	0.558145246922607	-1.46173073472689	-1.62219540692013	-0.160464672193246	downregulated_180
3132523	3132523	3129863	3129863	-	-	Shew185_2624	TonB-dependent receptor	5449	203062	65	76	1813	1738	83649	78975	19	30	1688	1310	87160	79295	16	31	5.04899847865283e-114	7.58020735050901e-113	1.60294856248401e-39	1.60614735118964e-38	7.00765770283006e-15	2.58511062523176e-14	-1.34103691783507	-1.29373120305671	0.0473057147783568	downregulated_180
3134737	3134675	3132957	3132957	-	ushA	Shew185_2625	bifunctional UDP-sugar hydrolase/5'-nucleotidase periplasmic	5558	207131	103	120	741	737	34218	33520	12	19	743	598	38355	36195	11	21	0	0	9.90870060441506e-261	2.44685344433616e-259	2.04616221235163e-06	1	-2.65896308216493	-2.51457317282976	0.144389909335175	downregulated_180
	3154629	3152917	3152917	-	-	Shew185_2646	AMP-binding domain-containing protein	9643	359355	179	209	933	863	43048	39230	14	24	227	182	11766	11039	3	6	0	0	0	0	3.28102134500792e-160	1	-3.12239663135973	-5.12239663135973	-2	downregulated_180
3159143	3159083	3158289	3158271	-	-	Shew185_2651	hypothetical protein	1939	72287	77	90	542	530	25036	24105	19	30	286	256	14780	15515	9	19	3.06931278281199e-58	3.24070665082416e-57	1.11291111488212e-120	1.88361248245405e-119	1.01864447874741e-13	3.59629249957777e-13	-1.58496250072116	-2.24392558288609	-0.658963082164933	downregulated_180
3160347	3160394	3161554	3161554	+	-	Shew185_2653	homogentisate 12-dioxygenase	5614	209212	154	180	2853	2997	131632	136161	71	115	561	465	28983	28135	12	24	1.1981919494932e-57	1.25338643975921e-56	0	0	0	0	-0.6463630453853	-2.90689059560852	-2.26052755022322	downregulated_180
3161555	3161652	3162692	3162692	+	-	Shew185_2654	4-hydroxyphenylpyruvate dioxygenase	11465	427256	351	410	5229	5437	241247	247019	145	234	932	715	48128	43252	22	43	1.27453809317285e-120	1.99295420174676e-119	0	0	0	0	-0.809115379922042	-3.25321534480335	-2.44409996488131	downregulated_180
3166004	3166013	3167752	3167752	+	-	Shew185_2658	gamma-glutamyltransferase	2798	104274	51	59	1028	989	47462	44951	16	26	774	634	39995	38373	11	22	1.9760759388977e-65	2.23247179196968e-64	7.3996475059338e-47	8.27698195032545e-46	0.616528222107567	1	-1.18220333122075	-1.42321143072454	-0.241008099503795	downregulated_180
3172518	3172601	3174805	3174812	+	-	Shew185_2661	peptidyl-dipeptidase Dcp	18554	691392	268	313	10378	10446	478820	474593	134	216	4956	4262	255786	257806	60	116	4.62771440801556e-78	5.77697276514429e-77	5.16659983208849e-42	5.4045982965759e-41	0.00187873250863896	0.00483209573508223	-0.53513134476915	-1.43203785180505	-0.896906507035896	downregulated_180
	3179265	3177121		-	-	Shew185_2664	peptidyl-dipeptidase Dcp	6036	224942	89	104	1214	1149	56050	52231	15	25	616	459	31796	27773	7	13	1.11257824803879e-308	1.11374157177133e-308	0	0	1.84880167056674e-21	1	-2.05658352836637	-3	-0.943416471633632	downregulated_180
	3197807	3196071		-	-	Shew185_2673	Na+/solute symporter	23544	877358	432	505	946	1025	43667	46589	16	25	384	273	19864	16561	5	10	0	0	0	0	3.44489207698834e-66	1	-4.33628338786443	-5.6582114827518	-1.32192809488736	downregulated_180
3197818			3197808	-	-	predicted RNA	-	182	6805	529	618	6	5	287	240	14	23	1	1	58	79	3	6	0	0	0	0	4.39957711148196e-07	1	-4.74790107184736	-6.68650052718322	-1.93859945533586	downregulated_180
3198085	3198085	3197819	3197819	-	-	Shew185_2674	hypothetical protein	3497	130332	417	488	114	97	5287	4409	11	18	30	21	1584	1307	2	5	0	0	0	0	1.48389634140041e-31	1	-4.76081233612057	-6.60880924267552	-1.84799690655495	downregulated_180
3199347	3199347	3198727	3198727	-	-	Shew185_2675	DSBA oxidoreductase	1542	57487	79	92	518	546	23937	24843	24	39	392	348	20263	21081	17	33	1.11605960749477e-34	8.22752588298347e-34	1.79371366574341e-41	1.86340047252747e-40	0.0252733333544501	0.0603647956811629	-1.23815973719476	-1.47916783669856	-0.241008099503795	downregulated_180
3212799	3212758	3211511		-	-	Shew185_2684	RDD domain-containing protein	1558	58081	39	46	302	335	13933	15259	7	11	368	324	19000	19628	7	15	5.50811842928282e-57	5.70898788576354e-56	4.03026253095008e-48	4.54183450807067e-47	0.0109032578625006	1	-2.06413033741972	-1.61667136044849	0.447458976971221	downregulated_180
3222048	3222281	3224563	3224626	+	-	Shew185_2690	formate acetyltransferase	15969	595058	222	260	10206	10614	470846	482242	129	208	3918	3182	202223	192512	44	86	1.32847828722704e-55	1.36440758635886e-54	8.80753437065744e-54	1.01793472687982e-52	1.70580737022617e-34	8.94262587709054e-34	-0.321928094887362	-1.59610305832636	-1.27417496343899	downregulated_180
3229944	3229944	3230378	3230378	+	-	Shew185_2695	hypothetical protein	505	18819	37	43	149	170	6895	7745	10	16	166	143	8617	8680	10	19	4.21435827702692e-27	2.61962655486721e-26	2.05214948039392e-15	1.35381948932849e-14	0.000562963514443291	1	-1.4262647547021	-1.17833724125851	0.247927513443586	downregulated_180
3233921	3233848	3233750	3233696	-	-	Shew185_2699	hypothetical protein	5783	215500	1861	2176	264	280	12179	12755	78	125	487	423	25158	25614	132	256	0	0	0	0	7.91362981794615e-17	3.03837664802877e-16	-4.12167855658825	-3.08746284125034	1.03421571533791	downregulated_180
3244188	3244232	3244882	3244882	+	-	Shew185_2709	arylesterase	872	32516	42	49	249	229	11522	10410	10	16	199	160	10283	9691	7	15	6.28582884746878e-20	3.18806515844123e-19	4.75921766893123e-40	4.80064835845987e-39	0.00275414467284926	1	-1.61470984411521	-1.70781924850669	-0.0931094043914815	downregulated_180
3244977	3245028	3246095	3246095	+	-	Shew185_2710	hypothetical protein	5800	216153	173	202	964	1101	44484	50024	27	44	523	441	27011	26713	13	25	0	0	0	0	1.47513645687656e-17	5.76655851957194e-17	-2.1987798641145	-3.01435529297707	-0.815575428862572	downregulated_180
	3253702	3251219		-	-	Shew185_2714	hypothetical protein	9492	353734	121	142	310	326	14345	14820	3	5	231	181	11952	11004	2	4	0	0	0	0	1.47582916224893e-05	1	-4.82781902461732	-5.14974711950468	-0.321928094887362	downregulated_180
	3262535	3263608	3263612	+	trpD	Shew185_2724	anthranilate phosphoribosyltransferase	1316	49046	39	45	430	451	19878	20529	11	18	444	402	22948	24348	11	22	2.2259364013639e-29	1.45994290243301e-28	2.9136808736487e-22	2.2354709453342e-21	0.00967954974789265	1	-1.32192809488736	-1.03242147769238	0.289506617194985	downregulated_180
3263613	3263613	3265100	3265172	+	-	Shew185_2725	bifunctional indole-3-glycerol phosphate synthase/phosphoribosylanthranilate isomerase	1503	56021	32	37	500	509	23100	23127	9	15	521	429	26916	26004	9	17	1.47451034502954e-34	1.08170653395917e-33	4.54487776679319e-24	3.62227559579161e-23	0.00292401317446447	1	-1.30256277002043	-1.12199052437861	0.180572245641821	downregulated_180
3289807	3289806	3287560	3287560	-	-	Shew185_2746	aldehyde oxidase and xanthine dehydrogenase molybdopterin-binding protein	8141	303390	115	135	2125	2159	98046	98091	27	43	1148	1037	59292	62767	14	27	7.7065915718709e-227	1.80446048255361e-225	4.39159066533897e-193	9.58724551529798e-192	1.91661669983879e-05	5.38631272796736e-05	-1.65055084234873	-2.32192809488736	-0.671377252538629	downregulated_180
3290326	3290326	3289808	3289808	-	-	Shew185_2747	2Fe-2S iron-sulfur cluster-binding domain-containing protein	2295	85550	140	164	636	589	29347	26780	33	54	263	272	13574	16511	14	28	1.64142305978574e-75	2.00475427220858e-74	1.61605791662202e-181	3.396728244286e-180	3.9859983370013e-23	1.74204318035869e-22	-1.60266450245462	-2.55019708256048	-0.947532580105864	downregulated_180
3308371	3308280	3304849	3304849	-	-	Shew185_2760	hypothetical protein	10241	381620	95	111	3720	3957	171660	179807	31	51	3284	2771	169526	167640	25	49	2.52668931739899e-151	4.46019883801798e-150	1.68875567869385e-30	1.50226120315305e-29	8.28733612202359e-36	4.416329237668e-35	-1.12199052437861	-1.1797060222349	-0.0577154978562873	downregulated_180
3329225	3329250	3329366	3329422	+	-	Shew185_2776	hypothetical protein	2646	98629	721	842	680	638	31393	28999	160	258	740	542	38232	32789	157	303	2.62391274538912e-98	3.65971040012761e-97	9.43358726122802e-51	1.07111509631883e-49	1.34574546052088e-07	4.08149244033144e-07	-1.70644916764314	-1.47450243959345	0.231946728049697	downregulated_180
3335051	3335083	3336039	3336063	+	-	Shew185_2782	ATPase	3535	131736	117	137	1155	1179	53322	53573	34	55	1159	1020	59830	61734	32	63	5.28974780597149e-91	7.05143667704578e-90	3.60668365901699e-28	3.05789933491515e-27	1.87018459074077e-20	7.6275849869653e-20	-1.31667236943587	-1.12075215946061	0.195920209975257	downregulated_180
3353247	3353247	3353663	3353752	+	-	Shew185_2797	rhodanese domain-containing protein	903	33660	69	80	402	444	18569	20192	28	46	294	274	15220	16575	19	38	1.89097249599722e-13	7.60258426104222e-13	2.33659952383376e-19	1.66547212116794e-18	0.00143550150360191	0.00371962803599602	-0.79836613883035	-1.07400058144378	-0.275634442613427	downregulated_180
3359682	3359667	3358756	3358756	-	-	Shew185_2801	siroheme synthase	996	37144	34	40	414	451	19143	20530	13	21	345	290	17838	17581	10	19	3.04360502884632e-16	1.3577543065505e-15	2.61424745414927e-20	1.92406909532583e-19	0.0535861537952474	1	-0.929610672108602	-1.07400058144378	-0.144389909335175	downregulated_180
3360064	3360046	3359687	3359687	-	-	Shew185_2802	rhodanese domain-containing protein	963	35911	85	99	348	369	16079	16807	28	45	343	261	17731	15828	24	46	1.03794025770264e-17	4.9063305696216e-17	1.499287111947e-20	1.10888354482627e-19	0.599347991878566	1	-1.13750352374994	-1.1057946640226	0.0317088597273381	downregulated_180
3360511	3360492	3360175	3360175	-	-	Shew185_2803	hypothetical protein	487	18162	48	57	80	61	3729	2793	6	10	81	78	4210	4767	7	14	8.86982554899199e-74	1.0746043339382e-72	3.57971403627164e-38	3.52434155335764e-37	0.000568919365167306	1	-2.51096191927738	-2.02553509210714	0.485426827170242	downregulated_180
3368983	3368983	3370362	3370362	+	-	Shew185_2813	oxidoreductase domain-containing protein	3152	117467	72	85	571	608	26361	27665	12	19	373	322	19273	19504	7	14	6.24356331603272e-165	1.1610972273725e-163	3.75809343481454e-249	9.13055066232629e-248	1.2093752000119e-06	1	-2.16146342269412	-2.6020360140801	-0.440572591385982	downregulated_180
3372431	3372378	3371152	3371148	-	-	Shew185_2815	serine/threonine transporter SstT	7639	284680	198	232	1349	1377	62266	62577	31	50	1592	1225	82207	74136	33	63	0	0	3.11788596843443e-96	4.69657556378506e-95	1.31868734231737e-36	7.10267949932323e-36	-2.21412480535285	-1.88070107162766	0.333423733725192	downregulated_180
3385933	3386018	3387037	3387037	+	-	Shew185_2824	TRAP dicarboxylate transporter subunit DctP	64212	2392751	2006	2345	3842	3934	177282	178768	108	174	2275	1629	117441	98539	55	105	0	0	0	0	0.00158417336930883	0.00409546879628523	-3.75242871155401	-4.48112668973662	-0.728697978182606	downregulated_180
3387038			3387091	+	-	predicted RNA	-	1040	38786	614	718	120	117	5548	5329	62	100	113	69	5877	4197	48	93	1.51842245808527e-215	3.46553085256935e-214	6.91324265612343e-189	1.50196844052989e-187	0.951165016884979	1	-2.84398384404833	-2.94868122271502	-0.104697378666693	downregulated_180
3387092	3387097	3387753		+	-	Shew185_2825	tripartite ATP-independent periplasmic transporter DctQ	10356	385911	502	587	1263	1292	58312	58697	55	89	1098	781	56690	47241	41	79	0	0	0	0	0.0026436161505107	0.0067380154450975	-2.72148326214365	-2.89343594493295	-0.171952682789295	downregulated_180
	3387753	3389150	3389150	+	-	Shew185_2826	TRAP dicarboxylate transporter subunit DctM	13007	484711	296	346	2003	2079	92412	94496	41	66	1530	1342	78971	81218	29	57	0	0	0	0	3.49844471130151e-05	9.74089442413525e-05	-2.39023410827827	-2.60173821347198	-0.211504105193712	downregulated_180
	3401024	3397128		-	-	Shew185_2834	protease domain-containing protein	54349	2025228	444	519	655	730	30261	33198	5	8	721	553	37215	33499	4	9	0	0	0	0	6.56488573753536e-06	1	-6.01959072835788	-5.84966572691557	0.169925001442312	downregulated_180
3401156			3401025	-	-	predicted RNA	-	3390	126342	818	957	33	46	1536	2114	8	13	42	36	2189	2216	8	16	0	0	0	0	0.121878059904569	1	-6.20193539634493	-5.90237511448603	0.299560281858908	downregulated_180
	3412383	3410425	3410425	-	-	Shew185_2844	AMP-dependent synthetase and ligase	2540	94666	41	48	451	422	20843	19177	6	10	141	115	7284	6971	1	3	1.1405830705273e-135	1.9019538360564e-134	0	0	1.06364518018045e-70	1	-2.26303440583379	-4	-1.73696559416621	downregulated_180
3412673	3412675	3413082	3413082	+	-	Shew185_2845	MerR family transcriptional regulator	1404	52325	109	128	583	597	26909	27162	41	66	204	160	10538	9693	12	24	1.77003100653689e-25	1.05803837546828e-24	3.21218979156726e-118	5.39624002531317e-117	3.94249388784948e-67	3.15888827645245e-66	-0.955605880641547	-2.41503749927884	-1.4594316186373	downregulated_180
3413177	3413244	3414413	3414413	+	-	Shew185_2846	acyl-CoA dehydrogenase domain-containing protein	4428	165036	120	141	1016	1112	46888	50540	25	41	344	301	17779	18262	7	15	2.50616693944897e-177	4.94557572024886e-176	0	0	3.88736039496308e-87	4.0476916186263e-86	-1.78199934778071	-3.23266075679028	-1.45066140900957	downregulated_180
3414414	3414530	3416137	3416137	+	-	Shew185_2847	propionyl-CoA carboxylase	10633	396236	210	246	4134	4153	190747	188688	73	117	854	774	44097	46823	14	28	1.52965063602611e-145	2.6183678879553e-144	0	0	0	0	-1.07214978575584	-3.13515958328164	-2.0630097975258	downregulated_180
3416138	3416187	3417059		+	-	Shew185_2848	enoyl-CoA hydratase/isomerase	4359	162432	159	186	2140	2201	98752	99999	70	113	287	279	14851	16894	9	18	4.58832698813269e-52	4.507532534646e-51	0	0	0	0	-0.718979848692844	-3.36923380966572	-2.65025396097288	downregulated_180
	3417059	3419119	3419119	+	-	Shew185_2849	carbamoyl-phosphate synthase L chain ATP-binding	9828	366231	151	177	5484	5674	253040	257808	77	123	794	679	41011	41085	10	19	9.97924755481994e-78	1.23551286849949e-76	0	0	0	0	-0.525091044743757	-3.21967803663941	-2.69458699189565	downregulated_180
3419121	3419121	3420044	3420056	+	-	Shew185_2850	pyruvate carboxyltransferase	3365	125400	116	135	1955	2062	90224	93701	61	99	305	265	15791	16038	8	17	1.63963138391211e-32	1.15054258135075e-31	0	0	0	0	-0.447458976971221	-2.98935275580049	-2.54189377882927	downregulated_180
3420061	3420132	3420836	3420963	+	-	Shew185_2851	3-oxoacid CoA-transferase subunit A	3753	139852	169	198	2220	2170	102451	98593	88	142	323	325	16716	19691	13	25	1.39533572334837e-36	1.066924218919e-35	0	0	0	0	-0.479609500574928	-2.98550043030488	-2.50589092972996	downregulated_180
3420964	3420964	3421620		+	-	Shew185_2852	3-oxoacid CoA-transferase subunit B	916	34149	44	51	563	561	26012	25496	24	39	84	74	4362	4509	3	6	1.03180153637036e-10	3.69177445990314e-10	3.06065473180026e-168	6.09299503656625e-167	0	0	-0.387023123109247	-3.08746284125034	-2.70043971814109	downregulated_180
3436034	3436049	3438199	3438202	+	-	Shew185_2863	peptidyl-dipeptidase Dcp	5383	200624	79	93	969	980	44738	44555	12	20	976	875	50414	52931	12	24	1.11253692925562e-308	1.11253692931535e-308	1.11405543330656e-110	1.79160729648126e-109	1.90571618753744e-16	1	-2.21723071622067	-1.95419631038688	0.263034405833794	downregulated_180
3439934	3439934	3438366	3438366	-	-	Shew185_2864	Na+/H+ antiporter NhaC	7059	263072	143	167	4044	4084	186587	185555	73	118	2287	1831	118077	110781	37	72	1.79980103911179e-58	1.90475430813728e-57	4.50304079008395e-36	4.32962581497647e-35	0.0141942555007284	0.0345230573777136	-0.501061243112211	-1.21377929103174	-0.712718047919529	downregulated_180
	3441232	3440306	3439935	-	-	Shew185_2865	electron transfer flavoprotein subunit alpha	15517	578221	533	623	5185	5193	239213	235935	159	256	1983	1738	102383	105151	57	111	5.26187960052288e-257	1.35104738152062e-255	2.06434726599521e-287	5.2408906151867e-286	2.70901856528105e-40	1.52075216105653e-39	-1.283088353024	-2.4886724866739	-1.20558413364989	downregulated_180
3442029	3441982	3441233		-	-	Shew185_2866	electron transfer flavoprotein subunit alpha/beta	20296	756307	862	1008	6428	6424	296575	291860	244	392	2578	2147	133069	129917	90	175	5.55007939797237e-270	1.48407152659391e-268	7.27272522372144e-308	1.87802544491412e-306	2.54034008512559e-37	1.38310805357621e-36	-1.36257007938471	-2.52606881166759	-1.16349873228288	downregulated_180
3442901	3442901	3445990		+	-	Shew185_2868	amidohydrolase	2921	108863	30	35	1199	1222	55330	55557	11	17	481	416	24855	25204	4	8	3.61653765292196e-55	3.68088595800773e-54	2.16676979719402e-123	3.72305426369573e-122	8.23804548742888e-47	1	-1.04182017569463	-2.12928301694497	-1.08746284125034	downregulated_180
	3445990	3447336	3447336	+	-	Shew185_2869	hypothetical protein	1298	48396	30	35	619	612	28591	27808	13	20	309	291	15947	17653	6	12	1.06173729769068e-20	5.55323014845393e-20	5.44275198977438e-40	5.4779056217796e-39	8.82650363579029e-16	1	-0.807354922057604	-1.54432051622381	-0.736965594166206	downregulated_180
3486898			3487071	+	-	predicted RNA	-	3729	138965	683	798	287	275	13284	12507	46	74	233	167	12032	10126	33	63	0	0	0	0	0.000447326425622913	0.00118214509788886	-3.4307915705934	-3.66296501272243	-0.232173442129033	downregulated_180
	3487072	3488574		+	-	Shew185_2905	amino acid/peptide transporter	3073	114519	65	76	257	278	11893	12660	5	8	172	171	8897	10402	3	6	1.11253695212723e-308	1.11253760929271e-308	0	0	2.32493622892344e-06	1	-3.24792751344359	-3.66296501272243	-0.415037499278844	downregulated_180
3569856	3569856	3569206	3569083	-	-	Shew185_2986	TetR family transcriptional regulator	720	26866	35	41	205	184	9463	8378	8	13	198	173	10240	10493	8	15	1.83610264836589e-25	1.09608294160706e-24	2.53023043766205e-24	2.02373652173359e-23	0.30098789557761	1	-1.65711228647699	-1.45066140900957	0.206450877467426	downregulated_180
3577034	3577034	3576918	3576918	-	-	Shew185_2991	cyd operon protein YbgT	389	14531	106	124	112	107	5196	4886	26	43	65	57	3391	3502	15	29	9.8364856309153e-25	5.77286734624756e-24	1.10926235226521e-33	1.04215313303253e-32	0.0049654615916997	0.0124246516793416	-1.52793155568478	-2.0962153152593	-0.568283759574526	downregulated_180
3578193	3578193	3577054	3577035	-	-	Shew185_2992	cytochrome d ubiquinol oxidase subunit II	8219	306297	229	268	2825	2670	130344	121340	68	110	1416	1365	73103	82575	35	68	2.35855778649409e-151	4.1797343675164e-150	3.01561431811615e-115	4.99178062401717e-114	0.000204773449068283	0.000552130797338645	-1.28472947693311	-1.97862634920743	-0.69389687227432	downregulated_180
3579979	3579765	3578209	3578203	-	-	Shew185_2993	cytochrome bd ubiquinol oxidase subunit I	11280	420340	230	269	3523	3478	162539	158020	64	102	2004	1525	103441	92284	32	62	6.11323200143628e-226	1.42400491827271e-224	4.29217124487283e-156	8.11561583915494e-155	0.000675629432412372	0.00177716496220693	-1.39903702058513	-2.11726605216975	-0.71822903158462	downregulated_180
3612057	3611968	3611444	3611444	-	-	Shew185_3014	N-acetyltransferase GCN5	996	37146	60	70	279	255	12897	11597	14	23	215	210	11138	12733	11	22	3.36397081585174e-23	1.90260126618699e-22	3.83533086208374e-39	3.81759034488026e-38	0.0371261352314992	1	-1.60572106088795	-1.66985139830767	-0.0641303374197156	downregulated_180
3613127	3613120	3612818	3612777	-	-	Shew185_3016	NrfJ-like protein	1527	56919	160	187	601	633	27734	28773	58	93	423	426	21835	25777	40	78	1.39947655976459e-29	9.21900083611689e-29	1.53822146567565e-30	1.37104986260124e-29	0.101714390716714	0.233086882174863	-1.00773564877961	-1.26149224102539	-0.253756592245783	downregulated_180
	3614616	3615458		+	-	Shew185_3019	hypothetical protein	976	36386	36	43	56	71	2595	3228	2	3	71	44	3685	2673	1	3	0	0	1.11253692979603e-308	1.11253694358837e-308	0.215205994103349	1	-3.84130225398094	-3.84130225398094	0	downregulated_180
	3615418	3615885	3615885	+	-	Shew185_3020	CopG family transcriptional regulator	1241	46253	84	98	240	240	11109	10940	14	23	188	161	9718	9747	10	20	5.67995834456742e-44	4.90778809925434e-43	2.81686830497081e-95	4.20113131028484e-94	0.000769173225911019	1	-2.0911478880582	-2.29278174922785	-0.201633861169651	downregulated_180
3632907	3632898	3631786	3631786	-	-	Shew185_3038	twitching motility protein	1187	44236	33	39	544	538	25121	24461	13	22	415	369	21461	22362	10	19	4.16355237330891e-19	2.05180950654122e-18	1.09352633776989e-20	8.10105823013464e-20	0.154070552073053	1	-0.825970600224951	-1.03747470541866	-0.211504105193712	downregulated_180
3634000	3633945	3632908	3632908	-	-	Shew185_3039	twitching motility protein	3817	142249	117	137	1538	1527	70959	69407	42	67	1278	1057	66008	63951	32	62	7.3029787949e-65	8.16885177578048e-64	9.86038387963933e-29	8.48744280992193e-28	1.90536155666785e-06	5.56582344834001e-06	-1.03194289250275	-1.14383577257365	-0.111892880070897	downregulated_180
3636610	3636741	3637175	3637193	+	-	Shew185_3044	hypothetical protein	1345	50138	98	115	513	585	23679	26589	35	57	437	314	22582	19049	24	47	8.81664372332163e-25	5.20135939760972e-24	4.9063132565899e-30	4.33887076448723e-29	0.011072013915091	0.027133639307102	-1.01260003677963	-1.29090119926674	-0.278301162487104	downregulated_180
3639251	3639251	3641101	3641101	+	-	Shew185_3047	hypothetical protein	3677	137039	63	74	1839	1901	84863	86401	28	46	755	607	38990	36754	10	20	3.39517159971385e-43	2.90033657071964e-42	4.54462761470938e-95	6.75564874699727e-94	1.32781794199943e-58	9.61604051265291e-58	-0.685891409571937	-1.88752527074159	-1.20163386116965	downregulated_180
3650946	3650946	3651290	3651290	+	-	Shew185_3058	hypothetical protein	914	34059	84	98	117	112	5401	5130	9	15	112	91	5827	5559	8	16	1.35488245005903e-166	2.56180493381455e-165	1.82965395067327e-116	3.03978169231342e-115	0.0992534682979698	1	-2.70781924850669	-2.61470984411521	0.0931094043914815	downregulated_180
3676773	3676773	3677210	3677270	+	-	Shew185_3086	cytosine deaminase	660	24609	48	56	209	201	9682	9164	13	21	134	118	6918	7161	8	16	3.20410463457433e-16	1.42794367294294e-15	2.98291098324885e-40	3.02237101643533e-39	1.30186960463304e-06	1	-1.41503749927884	-1.8073549220576	-0.39231742277876	downregulated_180
	3682082	3680727		-	-	Shew185_3091	short chain fatty acid transporter	2105	78455	49	57	133	153	6149	6989	3	4	158	132	8184	8042	3	5	0	0	0	0	0.00022244747287779	1	-3.83289001416474	-3.51096191927738	0.321928094887362	downregulated_180
3733036	3733036	3732056	3732056	-	-	Shew185_3128	RpoD family RNA polymerase sigma factor	8633	321710	280	327	605	602	27927	27382	17	28	290	236	14967	14330	7	14	0	0	0	0	4.5046248415795e-24	1	-3.54579190344048	-4.54579190344048	-1	downregulated_180
3734013	3734013	3733117	3733037	-	-	Shew185_3129	peptidase M23B	13985	521155	496	580	874	892	40346	40556	28	45	753	613	38866	37106	21	42	0	0	0	0	0.0265473582864781	0.0633408194807786	-3.68805599368526	-3.78759166723617	-0.0995356735509144	downregulated_180
	3759520	3758621		-	-	Shew185_3149	LysR family transcriptional regulator	1035	38589	36	42	243	277	11229	12590	8	13	263	208	13582	12627	7	14	4.82332240868092e-26	2.91788406490349e-25	2.91548044269281e-36	2.81518293173692e-35	0.485908298331296	1	-1.69187770463767	-1.58496250072116	0.106915203916512	downregulated_180
	3776618	3777820		+	-	Shew185_3167	metallophosphoesterase	1308	48773	34	40	282	305	13038	13869	6	11	249	185	12883	11210	5	10	4.64345529541308e-40	3.80830752812554e-39	3.49678549251839e-72	4.59359698857285e-71	0.00395477566521111	1	-1.86249647625006	-2	-0.137503523749935	downregulated_180
3800569	3800569	3801393	3801393	+	-	Shew185_3185	extracellular solute-binding protein	989	36873	38	44	321	302	14847	13748	10	17	239	251	12372	15238	8	16	1.68755432684257e-20	8.73546163001327e-20	6.0526781854759e-30	5.3317841559777e-29	0.0800954700135339	1	-1.37196877738696	-1.4594316186373	-0.0874628412503394	downregulated_180
	3810962	3812851		+	-	Shew185_3194	peptidase S8/S53 subtilisin kexin sedolisin	7102	264676	119	140	175	225	8090	10229	3	4	53	38	2774	2351	0	1	0	0	0	0	2.09132177992819e-58	1	-5.12928301694497	-7.12928301694497	-2	downregulated_180
3829095	3829130	3829561	3829722	+	-	Shew185_3209	hypothetical protein	691	25779	51	59	194	158	8991	7191	11	18	141	127	7316	7681	8	17	1.10346412627405e-42	9.35563674790328e-42	1.43177953946077e-40	1.46716819474449e-39	0.788553555063314	1	-1.71271804791953	-1.7951802081115	-0.082462160191973	downregulated_180
3905514	3905568	3907622	3907622	+	-	Shew185_3276	diguanylate cyclase/phosphodiesterase	2987	111326	46	54	1017	1074	46960	48829	14	23	693	592	35801	35826	9	17	2.35481290113891e-72	2.80775712407566e-71	5.84512854900885e-66	7.31693515594764e-65	0.0178291396901351	1	-1.23132554610646	-1.66742466091313	-0.436099114806674	downregulated_180
4023240	4023232	4022297	4022297	-	-	Shew185_3388	hypothetical protein	1141	42526	38	45	434	414	20027	18849	12	20	391	338	20221	20475	11	21	2.93844314395839e-22	1.60566197914727e-21	1.02018214434737e-21	7.74824052152232e-21	0.648400349912885	1	-1.16992500144231	-1.09953567355091	0.070389327891398	downregulated_180
4049544	4049434	4048301	4048301	-	-	Shew185_3410	chaperone protein DnaJ	10694	398493	300	351	3389	3381	156349	153643	85	136	3405	2888	175785	174703	79	154	7.76795016041386e-211	1.72075327327991e-209	2.27841929937564e-30	2.02282452139067e-29	1.29864349798835e-67	1.04609090328152e-66	-1.36786437905422	-1.18854067960966	0.179323699444562	downregulated_180
4051559	4051464	4049545	4049545	-	dnaK	Shew185_3411	molecular chaperone DnaK	68609	2556615	1138	1331	17311	17675	798632	803018	259	417	15194	12810	784230	774884	210	406	0	0	7.59617880553574e-36	7.25732178059535e-35	1.62435641245333e-85	1.64954306244418e-84	-1.67439128246723	-1.71295893872672	-0.0385676562594873	downregulated_180
4056399	4056399	4055281	4055276	-	-	Shew185_3416	gamma-glutamyl kinase	3121	116317	88	103	1179	1122	54435	51017	29	47	1063	955	54905	57800	25	50	1.21274519728461e-69	1.42347936273484e-68	1.27426887525853e-25	1.04319221871256e-24	9.90030547784187e-14	3.49800472669018e-13	-1.13191167550558	-1.04264433740849	0.0892673380970873	downregulated_180
4057960	4057899	4056610	4056610	-	-	Shew185_3417	xanthine/uracil/vitamin C permease	1644	61273	40	47	458	491	21147	22317	10	16	431	363	22264	21984	8	17	3.30282060546799e-45	2.9151262336152e-44	3.73037725778522e-42	3.92036623905382e-41	0.627105043472869	1	-1.55458885167764	-1.4671260104273	0.0874628412503394	downregulated_180
4059096	4059061	4058354	4058354	-	-	Shew185_3418	hypothetical protein	1590	59273	71	83	374	346	17267	15729	14	23	321	265	16585	16087	11	23	1.22179484304213e-54	1.23518811984505e-53	7.62367100757006e-67	9.75959469779295e-66	0.357406053961137	1	-1.85147747528991	-1.85147747528991	0	downregulated_180
4063273	4063272	4061734	4061509	-	-	Shew185_3421	peptidase M17 leucyl aminopeptidase domain-containing protein	8629	321562	178	208	1840	1897	84922	86228	34	55	1134	1033	58530	62508	20	39	1.11253802136773e-308	1.1125689764209e-308	4.32862737700018e-226	9.87932682659788e-225	0.12643752099028	0.287844411765782	-1.91908000461643	-2.41503749927884	-0.495957494662411	downregulated_180
	4065210	4065764	4065764	+	-	Shew185_3423	hypothetical protein	557	20790	32	37	108	113	4991	5155	5	9	72	50	3738	3083	3	6	2.09882920915508e-55	2.14583918465425e-54	6.38078023717311e-78	8.71140359268437e-77	0.00296292281225353	1	-2.03952836418664	-2.62449086490779	-0.584962500721156	downregulated_180
	4072882	4070879	4070879	-	-	Shew185_3428	methyl-accepting chemotaxis sensory transducer	1987	74059	31	36	898	823	41429	37420	12	19	490	421	25322	25511	6	12	2.82302923952339e-37	2.1995291609321e-36	9.39983683562944e-49	1.06194656650524e-47	4.30033229585069e-09	1	-0.921997487998727	-1.58496250072116	-0.662965012722429	downregulated_180
	4084095	4082041	4082041	-	-	Shew185_3439	TonB-dependent receptor	2191	81671	33	39	89	77	4137	3533	1	1	72	51	3721	3107	0	1	0	0	0	0	0.694014464730688	1	-5.28540221886225	-5.28540221886225	0	downregulated_180
	4086141	4084939		-	-	Shew185_3441	TRAP dicarboxylate transporter subunit DctP	1172	43701	31	36	185	170	8580	7742	4	6	122	104	6303	6308	2	5	1.24590254063965e-138	2.09302363611545e-137	2.10659890498697e-180	4.38696795006273e-179	0.0124900421923932	1	-2.58496250072116	-2.84799690655495	-0.263034405833794	downregulated_180
4093896	4093852	4092554	4092554	-	-	Shew185_3447	O-acetylhomoserine/O-acetylserine sulfhydrylase	3373	125690	82	96	3376	3383	155749	153700	74	119	1046	924	53989	55905	21	42	5.46945486707678e-16	2.42318299454117e-15	1.67125763316023e-32	1.53192966414829e-31	8.15779949077125e-109	1.07478413699112e-107	0.309855262586787	-1.1926450779424	-1.50250034052918	downregulated_180
4106229	4106121	4105567		-	-	Shew185_3458	FMN-binding domain-containing protein	1729	64428	99	116	628	585	29006	26615	31	50	443	387	22882	23424	21	41	1.21343779317955e-39	9.8271064289935e-39	5.7690758804297e-43	6.1632278732061e-42	0.0491308798415552	0.115037536789631	-1.21412480535285	-1.50042899050949	-0.286304185156641	downregulated_180
4107148	4107138	4106230	4106230	-	-	Shew185_3459	hypothetical protein	3751	139780	131	153	1356	1365	62594	62019	42	68	1045	939	53970	56852	31	60	6.87744145635212e-79	8.65714705884547e-78	2.1042251491417e-40	2.14166519120976e-39	0.00102966412013925	0.00268342108356937	-1.16992500144231	-1.35049724708413	-0.180572245641821	downregulated_180
4121450	4121444	4121007	4121007	-	-	Shew185_3470	thioesterase superfamily protein	915	34108	66	77	235	271	10876	12350	16	26	192	178	9932	10797	12	23	2.22880570996941e-20	1.14845758305037e-19	1.09104360553979e-41	1.13866652504257e-40	0.00127830727262971	1	-1.56634682255381	-1.74322458463789	-0.176877762084079	downregulated_180
4124731	4124728	4122116	4122116	-	-	Shew185_3472	endonuclease/exonuclease/phosphatase	17308	644968	211	246	2444	2514	112767	114233	27	43	2709	2315	139849	140078	27	53	0	0	8.15905621562314e-176	1.66836086146611e-174	5.18298774201683e-60	3.80226000100229e-59	-2.51624975063714	-2.21459405077604	0.301655699861101	downregulated_180
4126153	4126121	4125348	4125306	-	-	Shew185_3473	FKBP-type peptidylprolyl isomerase	31393	1169805	1292	1511	13116	13694	605121	622156	493	792	9291	7771	479569	470091	317	613	2.32194868323244e-168	4.46505791469251e-167	2.86945880007735e-28	2.44201211253287e-27	3.30633207231353e-30	1.61702539337498e-29	-0.931931325085219	-1.30154468147405	-0.369613356388828	downregulated_180
4147750	4147643	4145472	4145472	-	-	Shew185_3489	catalase/peroxidase HPI	3444	128348	50	59	933	971	43078	44154	12	20	609	557	31455	33710	7	15	5.28814671939097e-115	8.07335642734048e-114	3.50928380756618e-112	5.66373340228271e-111	0.00612267662328426	1	-1.56071495447448	-1.97575245375332	-0.415037499278844	downregulated_180
4149427	4149427	4147955	4147934	-	-	Shew185_3490	carbon starvation protein CstA	8825	328848	190	223	5611	5511	258901	250392	107	172	2261	2003	116712	121197	41	80	2.86148897698969e-61	3.07882587786105e-60	7.45376116216863e-55	8.68132646696909e-54	6.5586155854483e-25	2.95792253798811e-24	-0.374635145218207	-1.47897180503294	-1.10433665981474	downregulated_180
4167709	4167704	4167159	4167159	-	-	Shew185_3503	type 12 methyltransferase	582	21689	33	39	212	229	9796	10436	11	18	202	149	10429	9029	9	17	6.69241271438253e-10	2.29984890161936e-09	5.20147966314119e-17	3.54532226210182e-16	0.0257688150764345	1	-1.11547721741994	-1.19793937761191	-0.082462160191973	downregulated_180
4168120	4168120	4167710		-	-	Shew185_3504	hypothetical protein	387	14432	30	35	103	130	4761	5926	8	13	106	97	5508	5895	7	13	1.41658481401901e-22	7.79725551102547e-22	2.20496540351672e-16	1.48719979977493e-15	0.128367337871628	1	-1.42884329880387	-1.42884329880387	0	downregulated_180
4170675	4170675	4171664	4171669	+	-	Shew185_3506	D-isomer specific 2-hydroxyacid dehydrogenase	1873	69802	60	70	744	759	34350	34519	21	34	582	511	30051	30934	15	30	1.2614863127384e-38	1.00363673367338e-37	4.16700565126371e-31	3.74367764176157e-30	0.874173258656662	1	-1.04182017569463	-1.22239242133645	-0.180572245641821	downregulated_180
4171724	4171733	4172470	4172495	+	-	Shew185_3507	dienelactone hydrolase	1903	70944	82	96	657	594	30352	27023	24	38	475	465	24518	28144	18	35	5.29096857879735e-48	4.90962772229676e-47	2.67445827580493e-41	2.77199012577121e-40	0.921984582886399	1	-1.33703498727757	-1.45567948377619	-0.118644496498619	downregulated_180
4194469	4194476	4195687		+	-	Shew185_3528	RND family efflux transporter MFP subunit	8008	298405	210	246	1501	1473	69263	66923	34	56	710	642	36649	38886	16	31	0	0	0	0	1.4542333669932e-21	6.18220186777259e-21	-2.13515958328164	-2.98831819495237	-0.853158611670729	downregulated_180
	4195687	4198878	4198878	+	-	Shew185_3529	acriflavin resistance protein	13249	493727	132	154	3364	3322	155197	150965	29	47	1830	1420	94484	85915	14	28	0	0	7.22381201351858e-274	1.8135781382828e-272	2.38004834542011e-06	6.92558819893977e-06	-1.71219768901726	-2.4594316186373	-0.747233929620033	downregulated_180
4222961	4222988	4223431	4223431	+	-	Shew185_3551	N-acetyltransferase GCN5	1126	41993	80	94	316	366	14601	16660	21	35	270	251	13941	15228	16	32	6.05556491174535e-26	3.65355111297427e-25	1.33139807367904e-36	1.29111328217931e-35	0.0584631406158417	0.136323494552626	-1.42530583473267	-1.55458885167764	-0.129283016944967	downregulated_180
	4228678	4229727	4229727	+	-	Shew185_3555	MarR family transcriptional regulator	2263	84356	68	80	319	332	14743	15089	8	14	302	253	15632	15330	7	14	3.49695439936991e-134	5.80982975395317e-133	9.01968819846524e-167	1.78771802495019e-165	0.51289539237876	1	-2.51457317282976	-2.51457317282976	0	downregulated_180
4239501	4239502	4240542	4240542	+	-	Shew185_3565	aldo/keto reductase	3014	112340	92	107	774	694	35746	31566	20	32	408	369	21087	22355	10	20	6.05115967505898e-119	9.36479129164093e-118	1.12482063040083e-179	2.33168093063365e-178	2.42798363187872e-10	7.92778759570803e-10	-1.74146698640115	-2.41953889151379	-0.678071905112638	downregulated_180
4262925			4263008	+	-	predicted RNA	-	4373	162981	1659	1940	15	19	715	890	5	9	7	6	369	395	2	4	0	0	0	0	0.00205920579217763	1	-7.75191593563218	-8.92184093707449	-1.16992500144231	downregulated_180
	4263009	4266647		+	-	Shew185_3585	peptidase S8/S53 subtilisin kexin sedolisin	4792	178593	41	49	21	26	988	1220	0	0	9	5	464	343	0	0	0	0	0	0	2.7833007985983e-07	1	#NAME?	#NAME?		downregulated_180
4273611	4273605	4272967	4272965	-	-	Shew185_3593	hypothetical protein	948	35356	47	55	318	289	14691	13171	13	21	185	175	9572	10617	8	15	4.71307587821117e-19	2.32008604505842e-18	1.67862762155188e-47	1.88699458253555e-46	2.78837806201226e-08	1	-1.3890422907459	-1.87446911791614	-0.485426827170242	downregulated_180
4278257	4278262	4278582	4278588	+	-	Shew185_3599	hypothetical protein	2528	94222	251	293	1067	1046	49230	47545	93	150	921	729	47584	44096	74	142	1.26519332204475e-48	1.19361349108982e-47	6.21742879669545e-26	5.12710962267641e-25	0.000300491170220964	0.000804454738287048	-0.965938163926367	-1.04500973491757	-0.0790715709911988	downregulated_180
4303698			4303825	+	-	predicted RNA	-	2283	85078	568	664	698	681	32226	30982	153	246	280	262	14460	15881	61	118	1.39557873343888e-66	1.59661273326843e-65	3.69192404250706e-176	7.58354761276792e-175	6.65963608170073e-34	3.4394166232235e-33	-1.43252492600769	-2.49239638198508	-1.0598714559774	downregulated_180
4303845	4303845	4305809	4305812	+	-	Shew185_3625	endothelin-converting protein 1	31338	1167782	508	594	9241	9218	426343	418825	133	215	4651	4117	240052	249036	64	124	1.11253693649611e-308	1.11253714600124e-308	1.83567430813501e-154	3.44207975039921e-153	0.218577150441323	0.486097511242293	-1.46612627121131	-2.26012281041389	-0.793996539202585	downregulated_180
	4311445	4308860	4308860	-	-	Shew185_3630	TonB-dependent receptor	11313	421575	139	163	124	100	5760	4580	1	1	59	55	3071	3372	0	1	0	0	0	0	0.000222645506022665	1	-7.34872815423108	-7.34872815423108	0	downregulated_180
4326056	4326015	4325287	4325287	-	-	Shew185_3642	putative signal transduction protein	927	34569	40	47	286	315	13235	14325	11	18	293	228	15155	13833	10	19	3.09506535340624e-18	1.48320258028025e-17	7.9171999363417e-24	6.26581900391036e-23	0.431531973282192	1	-1.38466385023533	-1.30666133823405	0.0780025120012732	downregulated_180
4326644	4326704	4327918	4327918	+	-	Shew185_3643	hypothetical protein	2480	92432	65	76	965	936	44530	42565	22	35	789	661	40758	39991	17	33	7.32611754052179e-54	7.32449671805707e-53	3.46414531756012e-33	3.22772632784622e-32	0.0186988233329642	0.0450186375288574	-1.11864449649862	-1.20353339408513	-0.0848888975865131	downregulated_180
4336958	4336958	4335774	4335745	-	-	Shew185_3650	hypothetical protein	1873	69797	50	58	817	816	37700	37071	19	31	627	512	32385	31024	13	26	5.43701796340601e-35	4.02125763938327e-34	5.00828343023543e-29	4.36077703684661e-28	0.673741844893074	1	-0.903784684740697	-1.15754127698648	-0.253756592245783	downregulated_180
	4342225	4340459		-	-	Shew185_3654	alkaline phosphatase	3177	118409	57	67	143	149	6605	6801	2	3	144	143	7469	8671	2	4	0	0	0	0	0.000684589094214895	1	-4.48112668973662	-4.06608919045777	0.415037499278844	downregulated_180
4342445	4342481	4342906	4342906	+	-	Shew185_3655	hypothetical protein	2400	89433	179	209	718	672	33128	30533	46	74	495	474	25586	28717	32	63	4.12298038533873e-74	5.0085345057381e-73	1.05302110889435e-66	1.34045137777283e-65	0.416250135219381	0.894027738144668	-1.49790576645193	-1.73007920858097	-0.232173442129033	downregulated_180
	4351174	4347527	4347524	-	-	Shew185_3660	putative outer membrane adhesin-like protein	28397	1058184	248	290	20722	20412	956015	927355	160	258	10512	8201	542588	496094	73	142	8.31613761439951e-43	7.06402742095327e-42	2.78001829461762e-17	1.90347010202682e-16	0.844036997577412	1	-0.16868183459168	-1.03016197051025	-0.861480135918572	downregulated_180
	4353136	4354044	4354044	+	-	Shew185_3663	diguanylate cyclase	1120	41746	39	45	191	182	8813	8274	5	9	171	135	8870	8175	4	9	2.03847256380377e-91	2.74162426066346e-90	1.53475061695892e-96	2.31957793914293e-95	0.822597008378281	1	-2.32192809488736	-2.32192809488736	0	downregulated_180
4357203	4357203	4358867	4358867	+	-	Shew185_3666	methyl-accepting chemotaxis sensory transducer	1871	69742	35	41	739	647	34116	29395	11	19	518	434	26762	26255	8	15	5.54831296854362e-42	4.66037663658896e-41	2.63344892851529e-39	2.63286630707092e-38	0.220923391082775	1	-1.1096244911745	-1.45066140900957	-0.341036917835067	downregulated_180
	4363180	4361984	4361984	-	-	Shew185_3672	tRNA synthetase class II (G H P and S)	2488	92730	66	77	186	208	8584	9471	4	7	159	120	8246	7290	3	6	0	0	0	0	0.0041351813729735	1	-3.4594316186373	-3.68182403997375	-0.222392421336448	downregulated_180
[truncated: 125 more rows]
