# Supplementary material for: Adaptation of the Marine Bacterium Shewanella baltica to Low Temperature Stress
Source: Int J Mol Sci. 2020 Jun 18;21(12):4338. doi: 10.3390/ijms21124338 (PMC7352654; doi:10.3390/ijms21124338)
Supplement: Supplementary file 1 [file ijms-21-04338-s001.zip › TableS2_Sequencing_statistics.xlsx]

## Sheet: Statistics
Table S2. Summary statistics for sequencing and mapping.
Sequencing statistics					Summarry of mapping results using Rockhopper software
Sample	Total read bases (bp)	Total reads	Total pairs	After filtering	Coverage1	Succesfully aligned pairs	[%]	Protein-coding genes (sense)	Coverage of protein-coding	Protein-coding genes (antisense)	Ribosomal RNAs (sense)	Ribosomal RNAs (antisensesense)	Transfer RNAs (sense)	Transfer RNAs (antisensesense)	Miscellaneous RNAs (sense)	Miscellaneous RNAs (antisensesense)	Unannotated regions
Shewanella_ctr	7145042394	70742994	35371497	31746822	911.147	23589167	0.74	0.61	674.249	0.01	0.23	0	0	0	0.03	0	0.11
Shewa1_90_min	7644651418	75689618	37844809	33222839	1074.4	27815762	0.84	0.68	795.057	0	0.2	0	0	0	0.02	0	0.09
Shewa2_90_min	7574588930	74995930	37497965	33063701	1074.67	27822768	0.84	0.71	795.258	0	0.15	0	0	0	0.02	0	0.1
Shewa1_180_min	8178110188	80971388	40485694	36322262	1226.81	31761633	0.87	0.73	907.842	0	0.14	0	0.01	0	0.02	0	0.1
Shewa2_180_min	7097122944	70268544	35134272	30478897	1009.82	26143690	0.86	0.74	747.265	0	0.12	0	0.01	0	0.02	0	0.1
1 - coverage calculated accoring to the formula: (aligned read pairs*2*read length (101 bp))/S. Baltica OS185 genome (5229686 bp)
