# Supplementary material for: Adaptation of the Marine Bacterium Shewanella baltica to Low Temperature Stress
Source: Int J Mol Sci. 2020 Jun 18;21(12):4338. doi: 10.3390/ijms21124338 (PMC7352654; doi:10.3390/ijms21124338)
Supplement: Supplementary file 1 [file ijms-21-04338-s001.zip › TableS3_KEGG_pathways_table.xlsx]

## Sheet: KEGG_pathways
Table S3. KEGG pathway enrichment in genes up and downregulated upon cold stress.
Pathway_Name	Gene_Found	Gene_Pathway	Percentage	pvalue	pvalueAdj	genes	subset	pathway.ID
Pentose phosphate pathway	7	20	0.35	0.000758464839158107	0.0169896123971416	Shew185_1110,Shew185_2842,Shew185_3228,Shew185_3230,Shew185_3389,Shew185_3540,Shew185_3618	up90.subset	30
Glycerolipid metabolism	4	8	0.5	0.000695368267636663	0.0169896123971416	Shew185_0985,Shew185_1713,Shew185_3796,Shew185_4177	up90.subset	561
Riboflavin metabolism	4	10	0.4	0.00257543544276119	0.041206967084179	Shew185_1120,Shew185_1653,Shew185_3155,Shew185_3860	up90.subset	740
Aminoacyl-tRNA biosynthesis	25	131	0.19	0.000491095871027193	0.0169896123971416	Shew185_0026,Shew185_1121,Shew185_1585,Shew185_2458,Shew185_2822,Shew185_3121,Shew185_3491,Shew185_R0007,Shew185_R0008,Shew185_R0020,Shew185_R0021,Shew185_R0030,Shew185_R0031,Shew185_R0062,Shew185_R0080,Shew185_R0081,Shew185_R0084,Shew185_R0085,Shew185_R0086,Shew185_R0088,Shew185_R0089,Shew185_R0090,Shew185_R0091,Shew185_R0112,Shew185_R0113	up90.subset	970
Metabolic pathways	74	690	0.11	7.85910757654522e-05	0.00440110024286532	Shew185_0307,Shew185_0351,Shew185_0353,Shew185_0371,Shew185_0527,Shew185_0698,Shew185_0911,Shew185_0973,Shew185_0984,Shew185_0985,Shew185_1041,Shew185_1110,Shew185_1120,Shew185_1124,Shew185_1204,Shew185_1348,Shew185_1425,Shew185_1447,Shew185_1488,Shew185_1585,Shew185_1653,Shew185_1669,Shew185_1713,Shew185_1714,Shew185_1718,Shew185_1729,Shew185_1730,Shew185_1903,Shew185_1948,Shew185_2057,Shew185_2…	up90.subset	1100
Flagellar assembly	10	39	0.26	0.00212307460512059	0.039630725962251	Shew185_0706,Shew185_2919,Shew185_2929,Shew185_2931,Shew185_2933,Shew185_2934,Shew185_2941,Shew185_2952,Shew185_2962,Shew185_2967	up90.subset	2040
Glycolysis / Gluconeogenesis	8	26	0.31	0.00548947992240492	0.0279464432413341	Shew185_0145,Shew185_0248,Shew185_0633,Shew185_1312,Shew185_1722,Shew185_1748,Shew185_2155,Shew185_2351	down90.subset	10
Fatty acid degradation	8	14	0.57	1.69619365914904e-05	0.000172703354386084	Shew185_0015,Shew185_0016,Shew185_0349,Shew185_1025,Shew185_1312,Shew185_1489,Shew185_1891,Shew185_2019	down90.subset	71
Arginine biosynthesis	5	14	0.36	0.00743189330895883	0.0361900891566691	Shew185_1165,Shew185_2282,Shew185_3754,Shew185_4092,Shew185_4093	down90.subset	220
Valine, leucine and isoleucine degradation	14	23	0.61	1.38206880059551e-08	2.57986176111162e-07	Shew185_0015,Shew185_0016,Shew185_1151,Shew185_1152,Shew185_1489,Shew185_1490,Shew185_1494,Shew185_2149,Shew185_2150,Shew185_2151,Shew185_2476,Shew185_2846,Shew185_2847,Shew185_4027	down90.subset	280
Valine, leucine and isoleucine biosynthesis	13	14	0.93	6.63548450082074e-13	2.09237082625789e-11	Shew185_0385,Shew185_0386,Shew185_0387,Shew185_0388,Shew185_2374,Shew185_2375,Shew185_2476,Shew185_4006,Shew185_4007,Shew185_4008,Shew185_4009,Shew185_4010,Shew185_4027	down90.subset	290
Arginine and proline metabolism	9	28	0.32	0.00261868943369672	0.0148948004530946	Shew185_0315,Shew185_1153,Shew185_1162,Shew185_1170,Shew185_2282,Shew185_2490,Shew185_3086,Shew185_3415,Shew185_3416	down90.subset	330
Histidine metabolism	10	14	0.71	7.06632421852468e-08	9.89285390593455e-07	Shew185_0097,Shew185_0098,Shew185_2418,Shew185_2419,Shew185_2420,Shew185_2421,Shew185_2422,Shew185_2423,Shew185_2424,Shew185_2425	down90.subset	340
Phenylalanine metabolism	5	8	0.62	0.00014712216895368	0.00109851219485414	Shew185_1479,Shew185_2282,Shew185_2420,Shew185_2654,Shew185_3489	down90.subset	360
Benzoate degradation	3	7	0.43	0.00897066683611931	0.0395037815414293	Shew185_0015,Shew185_0016,Shew185_1489	down90.subset	362
Phenylalanine, tyrosine and tryptophan biosynthesis	10	21	0.48	2.64942398254535e-05	0.000228258066188523	Shew185_1264,Shew185_1479,Shew185_2281,Shew185_2282,Shew185_2420,Shew185_2723,Shew185_2724,Shew185_2725,Shew185_3704,Shew185_3854	down90.subset	400
beta-Alanine metabolism	4	8	0.5	0.00192905116589902	0.0120029850322606	Shew185_0016,Shew185_1151,Shew185_1152,Shew185_1490	down90.subset	410
Pyruvate metabolism	11	39	0.28	0.00394864288345616	0.0210594287117662	Shew185_0145,Shew185_0248,Shew185_0385,Shew185_0478,Shew185_1489,Shew185_1748,Shew185_2397,Shew185_2481,Shew185_3506,Shew185_3855,Shew185_4096	down90.subset	620
Propanoate metabolism	13	27	0.48	2.19575118222022e-06	2.45924132408664e-05	Shew185_0016,Shew185_1151,Shew185_1152,Shew185_1489,Shew185_1490,Shew185_1748,Shew185_2149,Shew185_2150,Shew185_2151,Shew185_2844,Shew185_3855,Shew185_4022,Shew185_4023	down90.subset	640
C5-Branched dibasic acid metabolism	7	9	0.78	9.73410420610635e-07	1.21135519009323e-05	Shew185_0386,Shew185_0387,Shew185_0388,Shew185_2374,Shew185_2375,Shew185_4008,Shew185_4009	down90.subset	660
Nicotinate and nicotinamide metabolism	6	19	0.32	0.00992240480362492	0.0396896192144997	Shew185_0917,Shew185_0918,Shew185_1341,Shew185_2581,Shew185_2625,Shew185_4098	down90.subset	760
Pantothenate and CoA biosynthesis	9	19	0.47	6.05627706653167e-05	0.000484502165322534	Shew185_2374,Shew185_2375,Shew185_2810,Shew185_3945,Shew185_4007,Shew185_4008,Shew185_4009,Shew185_4010,Shew185_4027	down90.subset	770
Metabolic pathways	131	690	0.19	3.95539737915435e-24	2.21502253232644e-22	Shew185_0005,Shew185_0006,Shew185_0015,Shew185_0016,Shew185_0097,Shew185_0098,Shew185_0145,Shew185_0168,Shew185_0248,Shew185_0300,Shew185_0315,Shew185_0349,Shew185_0385,Shew185_0386,Shew185_0387,Shew185_0388,Shew185_0390,Shew185_0467,Shew185_0478,Shew185_0633,Shew185_0634,Shew185_0851,Shew185_0853,Shew185_0917,Shew185_0918,Shew185_0926,Shew185_1025,Shew185_1090,Shew185_1113,Shew185_1151,Shew185_1…	down90.subset	11001
Biosynthesis of secondary metabolites	70	309	0.23	2.18994042077931e-10	4.90546654254566e-09	Shew185_0015,Shew185_0016,Shew185_0046,Shew185_0145,Shew185_0248,Shew185_0385,Shew185_0386,Shew185_0387,Shew185_0388,Shew185_0633,Shew185_0926,Shew185_1090,Shew185_1264,Shew185_1271,Shew185_1272,Shew185_1273,Shew185_1308,Shew185_1312,Shew185_1489,Shew185_1555,Shew185_1722,Shew185_1748,Shew185_1885,Shew185_1930,Shew185_2039,Shew185_2149,Shew185_2150,Shew185_2151,Shew185_2155,Shew185_2281,Shew185_2…	down90.subset	1110
Microbial metabolism in diverse environments	35	175	0.2	0.00100029559150472	0.00700206914053306	Shew185_0015,Shew185_0016,Shew185_0145,Shew185_0168,Shew185_0248,Shew185_0478,Shew185_0633,Shew185_0853,Shew185_1113,Shew185_1165,Shew185_1271,Shew185_1272,Shew185_1273,Shew185_1308,Shew185_1312,Shew185_1489,Shew185_1722,Shew185_1748,Shew185_1885,Shew185_2155,Shew185_2397,Shew185_2468,Shew185_2481,Shew185_2801,Shew185_3026,Shew185_3506,Shew185_3507,Shew185_3711,Shew185_3754,Shew185_3855,Shew185_3…	down90.subset	1120
2-Oxocarboxylic acid metabolism	14	24	0.58	3.20738455333601e-08	5.13181528533761e-07	Shew185_0385,Shew185_0386,Shew185_0387,Shew185_0388,Shew185_2282,Shew185_2374,Shew185_2375,Shew185_2468,Shew185_3754,Shew185_4007,Shew185_4008,Shew185_4009,Shew185_4010,Shew185_4027	down90.subset	1210
Fatty acid metabolism	9	27	0.33	0.00191888455002271	0.0120029850322606	Shew185_0015,Shew185_0016,Shew185_0349,Shew185_1025,Shew185_1489,Shew185_1891,Shew185_2019,Shew185_3855,Shew185_4227	down90.subset	1212
Biosynthesis of amino acids	42	110	0.38	7.47275295092105e-13	2.09237082625789e-11	Shew185_0385,Shew185_0386,Shew185_0387,Shew185_0388,Shew185_1165,Shew185_1264,Shew185_1271,Shew185_1272,Shew185_1273,Shew185_1479,Shew185_2155,Shew185_2281,Shew185_2282,Shew185_2374,Shew185_2375,Shew185_2418,Shew185_2419,Shew185_2420,Shew185_2421,Shew185_2422,Shew185_2423,Shew185_2424,Shew185_2425,Shew185_2468,Shew185_2723,Shew185_2724,Shew185_2725,Shew185_3026,Shew185_3415,Shew185_3416,Shew185_3…	down90.subset	1230
Bacterial secretion system	12	28	0.43	2.41537937927628e-05	0.000225435408732453	Shew185_0045,Shew185_0148,Shew185_0149,Shew185_0150,Shew185_0151,Shew185_0152,Shew185_0153,Shew185_0154,Shew185_0155,Shew185_0156,Shew185_0157,Shew185_0158	down90.subset	3070
Purine metabolism	4	58	0.07	0.00205970969176864	0.0461374970956175	Shew185_0928,Shew185_0929,Shew185_0931,Shew185_3187	up180.subset	230
Sulfur metabolism	8	24	0.33	2.41302603091944e-11	2.70258915462977e-09	Shew185_0919,Shew185_0920,Shew185_0921,Shew185_0928,Shew185_0929,Shew185_0931,Shew185_1066,Shew185_2685	up180.subset	920
Microbial metabolism in diverse environments	8	175	0.05	0.000639779984972634	0.0238851194389783	Shew185_0919,Shew185_0920,Shew185_0921,Shew185_0927,Shew185_0928,Shew185_0929,Shew185_0931,Shew185_2685	up180.subset	11201
Glycolysis / Gluconeogenesis	9	26	0.35	0.00413434202539768	0.0185218522737816	Shew185_0145,Shew185_0248,Shew185_0633,Shew185_1312,Shew185_1722,Shew185_1748,Shew185_2146,Shew185_2155,Shew185_2351	down180.subset	101
Fatty acid degradation	8	14	0.57	5.55430422003376e-05	0.000458433993336041	Shew185_0015,Shew185_0016,Shew185_0349,Shew185_1025,Shew185_1312,Shew185_1489,Shew185_1891,Shew185_2019	down180.subset	711
Synthesis and degradation of ketone bodies	4	4	1	0	0	Shew185_1489,Shew185_2850,Shew185_2851,Shew185_2852	down180.subset	72
Arginine biosynthesis	5	14	0.36	0.0148997188153599	0.0440923202667492	Shew185_1165,Shew185_2282,Shew185_3754,Shew185_4092,Shew185_4093	down180.subset	2201
Glycine, serine and threonine metabolism	10	30	0.33	0.00401763414107236	0.0185218522737816	Shew185_1090,Shew185_1271,Shew185_1272,Shew185_1273,Shew185_2726,Shew185_2727,Shew185_2761,Shew185_3676,Shew185_4005,Shew185_4006	down180.subset	260
Valine, leucine and isoleucine degradation	20	23	0.87	1.53702476500516e-15	4.30366934201444e-14	Shew185_0015,Shew185_0016,Shew185_1151,Shew185_1152,Shew185_1172,Shew185_1489,Shew185_1490,Shew185_1494,Shew185_2149,Shew185_2150,Shew185_2151,Shew185_2476,Shew185_2846,Shew185_2847,Shew185_2848,Shew185_2849,Shew185_2850,Shew185_2851,Shew185_2852,Shew185_4027	down180.subset	2801
Geraniol degradation	3	5	0.6	0.00280676829020728	0.0142890022046916	Shew185_0015,Shew185_0016,Shew185_2850	down180.subset	281
Valine, leucine and isoleucine biosynthesis	12	14	0.86	4.00207475892639e-10	6.40331961428222e-09	Shew185_0385,Shew185_0386,Shew185_0387,Shew185_0388,Shew185_2374,Shew185_2476,Shew185_4006,Shew185_4007,Shew185_4008,Shew185_4009,Shew185_4010,Shew185_4027	down180.subset	2901
Lysine biosynthesis	5	14	0.36	0.0148997188153599	0.0440923202667492	Shew185_1271,Shew185_2761,Shew185_3754,Shew185_3973,Shew185_3974	down180.subset	300
Lysine degradation	4	9	0.44	0.00723347710704299	0.028933908428172	Shew185_0016,Shew185_1171,Shew185_1172,Shew185_1489	down180.subset	310
Arginine and proline metabolism	12	28	0.43	0.000114507368620254	0.000754401487380496	Shew185_0315,Shew185_0890,Shew185_1153,Shew185_1162,Shew185_1170,Shew185_2282,Shew185_2490,Shew185_3086,Shew185_3415,Shew185_3416,Shew185_3752,Shew185_3753	down180.subset	3301
Histidine metabolism	10	14	0.71	3.24348880193753e-07	3.63270745817004e-06	Shew185_0097,Shew185_0098,Shew185_2418,Shew185_2419,Shew185_2420,Shew185_2421,Shew185_2422,Shew185_2423,Shew185_2424,Shew185_2425	down180.subset	3401
Tyrosine metabolism	8	12	0.67	8.32180891818053e-06	8.47311453487472e-05	Shew185_1171,Shew185_1312,Shew185_1482,Shew185_1483,Shew185_2282,Shew185_2420,Shew185_2653,Shew185_2654	down180.subset	350
Phenylalanine metabolism	5	8	0.62	0.000332443912633147	0.00195966937973224	Shew185_1479,Shew185_2282,Shew185_2420,Shew185_2654,Shew185_3489	down180.subset	3601
Benzoate degradation	3	7	0.43	0.0149598943762185	0.0440923202667492	Shew185_0015,Shew185_0016,Shew185_1489	down180.subset	3621
Phenylalanine, tyrosine and tryptophan biosynthesis	11	21	0.52	1.53966660583357e-05	0.000143702216544467	Shew185_1264,Shew185_1479,Shew185_2282,Shew185_2420,Shew185_2723,Shew185_2724,Shew185_2725,Shew185_2726,Shew185_2727,Shew185_3704,Shew185_3854	down180.subset	4001
beta-Alanine metabolism	5	8	0.62	0.000332443912633147	0.00195966937973224	Shew185_0016,Shew185_1151,Shew185_1152,Shew185_1172,Shew185_1490	down180.subset	4101
Taurine and hypotaurine metabolism	3	7	0.43	0.0149598943762185	0.0440923202667492	Shew185_2217,Shew185_2658,Shew185_2693	down180.subset	430
Glutathione metabolism	9	29	0.31	0.00990077772326512	0.0382374863795067	Shew185_0005,Shew185_0006,Shew185_0851,Shew185_0890,Shew185_1098,Shew185_2468,Shew185_2658,Shew185_3421,Shew185_3695	down180.subset	480
Pyruvate metabolism	11	39	0.28	0.0125798528136237	0.0440923202667492	Shew185_0145,Shew185_0248,Shew185_0385,Shew185_1489,Shew185_1748,Shew185_2481,Shew185_2690,Shew185_2693,Shew185_3506,Shew185_3855,Shew185_4096	down180.subset	6201
Propanoate metabolism	18	27	0.67	2.30010621968631e-10	4.29353161008111e-09	Shew185_0016,Shew185_1151,Shew185_1152,Shew185_1172,Shew185_1489,Shew185_1490,Shew185_1748,Shew185_2149,Shew185_2150,Shew185_2151,Shew185_2690,Shew185_2693,Shew185_2844,Shew185_3855,Shew185_4021,Shew185_4022,Shew185_4023,Shew185_4024	down180.subset	6401
Butanoate metabolism	11	30	0.37	0.00110655380469327	0.0061967013062823	Shew185_0016,Shew185_1171,Shew185_1172,Shew185_1489,Shew185_2374,Shew185_2690,Shew185_2850,Shew185_2851,Shew185_2852,Shew185_4008,Shew185_4009	down180.subset	650
C5-Branched dibasic acid metabolism	6	9	0.67	6.64246219186274e-05	0.000495970510325751	Shew185_0386,Shew185_0387,Shew185_0388,Shew185_2374,Shew185_4008,Shew185_4009	down180.subset	6601
Nicotinate and nicotinamide metabolism	7	19	0.37	0.00553096695521959	0.0229432703327627	Shew185_0917,Shew185_0918,Shew185_1171,Shew185_2581,Shew185_2625,Shew185_3939,Shew185_4098	down180.subset	7601
Pantothenate and CoA biosynthesis	7	19	0.37	0.00553096695521959	0.0229432703327627	Shew185_2374,Shew185_3945,Shew185_4007,Shew185_4008,Shew185_4009,Shew185_4010,Shew185_4027	down180.subset	7701
Metabolic pathways	158	690	0.23	1.78789785564149e-32	6.67481866106155e-31	Shew185_0005,Shew185_0006,Shew185_0015,Shew185_0016,Shew185_0097,Shew185_0098,Shew185_0145,Shew185_0168,Shew185_0248,Shew185_0300,Shew185_0315,Shew185_0349,Shew185_0385,Shew185_0386,Shew185_0387,Shew185_0388,Shew185_0390,Shew185_0467,Shew185_0633,Shew185_0634,Shew185_0851,Shew185_0853,Shew185_0890,Shew185_0917,Shew185_0918,Shew185_0926,Shew185_1025,Shew185_1090,Shew185_1098,Shew185_1113,Shew185_1…	down180.subset	11002
Biosynthesis of secondary metabolites	76	309	0.25	1.14015232038777e-09	1.59621324854288e-08	Shew185_0015,Shew185_0016,Shew185_0046,Shew185_0145,Shew185_0248,Shew185_0385,Shew185_0386,Shew185_0387,Shew185_0388,Shew185_0633,Shew185_0926,Shew185_1090,Shew185_1264,Shew185_1271,Shew185_1272,Shew185_1273,Shew185_1308,Shew185_1312,Shew185_1489,Shew185_1495,Shew185_1555,Shew185_1722,Shew185_1748,Shew185_1885,Shew185_1930,Shew185_2039,Shew185_2146,Shew185_2149,Shew185_2150,Shew185_2151,Shew185_2…	down180.subset	11101
Microbial metabolism in diverse environments	43	175	0.25	5.73042491670051e-05	0.000458433993336041	Shew185_0015,Shew185_0016,Shew185_0145,Shew185_0168,Shew185_0248,Shew185_0633,Shew185_0853,Shew185_1113,Shew185_1165,Shew185_1171,Shew185_1172,Shew185_1271,Shew185_1272,Shew185_1273,Shew185_1308,Shew185_1312,Shew185_1482,Shew185_1483,Shew185_1489,Shew185_1722,Shew185_1748,Shew185_1885,Shew185_2146,Shew185_2155,Shew185_2468,Shew185_2481,Shew185_2653,Shew185_2690,Shew185_2693,Shew185_2761,Shew185_2…	down180.subset	11202
2-Oxocarboxylic acid metabolism	14	24	0.58	2.34093892908408e-07	2.91316844508241e-06	Shew185_0385,Shew185_0386,Shew185_0387,Shew185_0388,Shew185_2282,Shew185_2374,Shew185_2468,Shew185_2761,Shew185_3754,Shew185_4007,Shew185_4008,Shew185_4009,Shew185_4010,Shew185_4027	down180.subset	12101
Fatty acid metabolism	10	27	0.37	0.00151960266994685	0.00810454757304988	Shew185_0015,Shew185_0016,Shew185_0349,Shew185_1025,Shew185_1489,Shew185_1495,Shew185_1891,Shew185_2019,Shew185_3855,Shew185_4227	down180.subset	12121
Biosynthesis of amino acids	43	110	0.39	3.34899717184307e-11	7.50175366492848e-10	Shew185_0385,Shew185_0386,Shew185_0387,Shew185_0388,Shew185_1165,Shew185_1264,Shew185_1271,Shew185_1272,Shew185_1273,Shew185_1479,Shew185_2155,Shew185_2282,Shew185_2374,Shew185_2418,Shew185_2419,Shew185_2420,Shew185_2421,Shew185_2422,Shew185_2423,Shew185_2424,Shew185_2425,Shew185_2468,Shew185_2723,Shew185_2724,Shew185_2725,Shew185_2726,Shew185_2727,Shew185_2761,Shew185_3415,Shew185_3416,Shew185_3…	down180.subset	12301
Bacterial secretion system	12	28	0.43	0.000114507368620254	0.000754401487380496	Shew185_0045,Shew185_0148,Shew185_0149,Shew185_0150,Shew185_0151,Shew185_0152,Shew185_0153,Shew185_0154,Shew185_0155,Shew185_0156,Shew185_0157,Shew185_0158	down180.subset	30701
